# Supplementary material for: ﻿Baetidae (Baetidae, Ephemeroptera) in the Maghreb: state of the art, key, and perspectives
Source: Zookeys. 2023 Jan 13;1139:137–63. doi: 10.3897/zookeys.1139.94586 (PMC9860507; doi:10.3897/zookeys.1139.94586)
Supplement: XML Treatment for Acentrella [file zookeys.1139.94586-treatment1.xml]

<!DOCTYPE tp:taxon-treatment
  PUBLIC "-//TaxonX//DTD Taxonomic Treatment Publishing DTD v0 20100105//EN" "tax-treatment-NSO.dtd">
<tp:taxon-treatment xmlns:tp="http://www.plazi.org/taxpub"><tp:treatment-meta><kwd-group><label>Taxon classification</label><kwd>
                <named-content content-type="kingdom">Animalia</named-content>
              </kwd><kwd>
                <named-content content-type="order">Ephemeroptera</named-content>
              </kwd><kwd>
                <named-content content-type="family">Baetidae</named-content>
              </kwd></kwd-group><mixed-citation publication-type="journal"><person-group><name><surname>Gattolliat</surname><given-names>Jean-Luc</given-names></name><name><surname>Samraoui</surname><given-names>Boudjéma</given-names></name><name><surname>Benhadji</surname><given-names>Nadhira</given-names></name><name><surname>Kechemir</surname><given-names>Lina</given-names></name><name><surname>Zrelli</surname><given-names>Sonia</given-names></name><name><surname>El Yaagoubi</surname><given-names>Sara</given-names></name><name><surname>El Moutaouakil</surname><given-names>Majida El Alami</given-names></name><name><surname>Sartori</surname><given-names>Michel</given-names></name></person-group><article-title>﻿<tp:taxon-name><tp:taxon-name-part taxon-name-part-type="family">Baetidae</tp:taxon-name-part></tp:taxon-name> (<tp:taxon-name><tp:taxon-name-part taxon-name-part-type="family">Baetidae</tp:taxon-name-part></tp:taxon-name>, <tp:taxon-name><tp:taxon-name-part taxon-name-part-type="order">Ephemeroptera</tp:taxon-name-part></tp:taxon-name>) in the Maghreb: state of the art, key, and perspectives</article-title><source>Zookeys</source><day>13</day><month>01</month><year>2023</year><volume>1139</volume><fpage>137</fpage><lpage>163</lpage><pub-id pub-id-type="doi">10.3897/zookeys.1139.94586</pub-id></mixed-citation></tp:treatment-meta><tp:nomenclature><label>﻿1.</label><tp:taxon-name>
              <object-id xmlns:xlink="http://www.w3.org/1999/xlink" content-type="arpha" xlink:type="simple">502C50B3-20EF-56B4-B91A-8C3B5B7FC995</object-id>
              <tp:taxon-name-part taxon-name-part-type="genus" reg="Acentrella">Acentrella</tp:taxon-name-part>
            </tp:taxon-name><tp:taxon-authority>Bengtsson, 1912</tp:taxon-authority></tp:nomenclature><tp:treatment-sec sec-type="diagnosis" id="SECID0ECPAE"><title>Diagnosis.</title><p>1) Very reduced paracercus; 2) stocky mouthparts; 3) head compressed dorsoventrally; 4) presence of a complete row of long thin setae on the dorsal margin of tibia; 5) villopore present on the ventral margin of fore femora.</p></tp:treatment-sec><tp:treatment-sec sec-type="remarks" id="SECID0EHPAE"><title>Remarks.</title><p>In the past, <italic><tp:taxon-name><tp:taxon-name-part taxon-name-part-type="genus" reg="Acentrella">Acentrella</tp:taxon-name-part></tp:taxon-name></italic> was considered as a subgenus of <italic><tp:taxon-name><tp:taxon-name-part taxon-name-part-type="genus" reg="Baetis">Baetis</tp:taxon-name-part></tp:taxon-name></italic> (<xref ref-type="bibr" rid="B49">Müller-Liebenau 1969</xref>). Confusions with species with reduced paracercus (<italic><tp:taxon-name><tp:taxon-name-part taxon-name-part-type="genus" reg="Baetis">Baetis</tp:taxon-name-part><tp:taxon-name-part taxon-name-part-type="species" reg="pavidus">pavidus</tp:taxon-name-part></tp:taxon-name></italic> or the subgenus <tp:taxon-name><tp:taxon-name-part taxon-name-part-type="genus" reg="Baetis"/><tp:taxon-name-part taxon-name-part-type="subgenus" reg="Patites">Patites</tp:taxon-name-part></tp:taxon-name>) can be avoided by the examination of the mouthparts, especially of the mandibles as well as the distal margin of the tergites. The abdominal tergites also present a characteristic dark brown pattern (Fig. <xref ref-type="fig" rid="F3">3A</xref>).</p><fig id="F3" position="float" orientation="portrait"><object-id xmlns:xlink="http://www.w3.org/1999/xlink" content-type="doi" xlink:type="simple">10.3897/zookeys.1139.94586.figure3</object-id><object-id xmlns:xlink="http://www.w3.org/1999/xlink" content-type="arpha" xlink:type="simple">6ECD03BB-FBAC-54C3-929F-AE0D59152E25</object-id><label>Figure 3.</label><caption><p><tp:taxon-name><tp:taxon-name-part taxon-name-part-type="family">Baetidae</tp:taxon-name-part></tp:taxon-name>: larvae in toto in dorsal view (except 3C lateral view) <bold>A</bold><tp:taxon-name><tp:taxon-name-part taxon-name-part-type="genus" reg="Acentrella">Acentrella</tp:taxon-name-part><tp:taxon-name-part taxon-name-part-type="uncertainty-rank">cf.</tp:taxon-name-part><tp:taxon-name-part taxon-name-part-type="species" reg="sinaica">sinaica</tp:taxon-name-part></tp:taxon-name><bold>B</bold><italic><tp:taxon-name><tp:taxon-name-part taxon-name-part-type="genus" reg="Alainites">Alainites</tp:taxon-name-part><tp:taxon-name-part taxon-name-part-type="species" reg="oukaimeden">oukaimeden</tp:taxon-name-part></tp:taxon-name></italic><bold>C</bold><italic><tp:taxon-name><tp:taxon-name-part taxon-name-part-type="genus" reg="Alainites">Alainites</tp:taxon-name-part><tp:taxon-name-part taxon-name-part-type="species" reg="sadati">sadati</tp:taxon-name-part></tp:taxon-name></italic><bold>D</bold><tp:taxon-name><tp:taxon-name-part taxon-name-part-type="genus" reg="Baetis">Baetis</tp:taxon-name-part> (<tp:taxon-name-part taxon-name-part-type="subgenus" reg="Patites">Patites</tp:taxon-name-part>)</tp:taxon-name> sp. <bold>E</bold><tp:taxon-name><tp:taxon-name-part taxon-name-part-type="genus" reg="Baetis">Baetis</tp:taxon-name-part> (<tp:taxon-name-part taxon-name-part-type="subgenus" reg="Baetis">Baetis</tp:taxon-name-part>) <tp:taxon-name-part taxon-name-part-type="species" reg="pavidus">pavidus</tp:taxon-name-part></tp:taxon-name>.</p></caption><graphic xmlns:xlink="http://www.w3.org/1999/xlink" xlink:href="zookeys-1139-137_article-94586__-g003.jpg" position="float" orientation="portrait" xlink:type="simple" id="oo_795194.jpg"><uri content-type="original_file" xlink:type="simple">https://binary.pensoft.net/fig/795194</uri></graphic></fig><p>Two species of <italic><tp:taxon-name><tp:taxon-name-part taxon-name-part-type="genus" reg="Acentrella">Acentrella</tp:taxon-name-part></tp:taxon-name></italic> are reported in the Maghreb: <tp:taxon-name><tp:taxon-name-part taxon-name-part-type="genus" reg="Acentrella">Acentrella</tp:taxon-name-part><tp:taxon-name-part taxon-name-part-type="uncertainty-rank">cf.</tp:taxon-name-part><tp:taxon-name-part taxon-name-part-type="species" reg="sinaica">sinaica</tp:taxon-name-part></tp:taxon-name> Bogoescu, 1931 and <italic><tp:taxon-name><tp:taxon-name-part taxon-name-part-type="genus" reg="Acentrella">Acentrella</tp:taxon-name-part><tp:taxon-name-part taxon-name-part-type="species" reg="almohades">almohades</tp:taxon-name-part></tp:taxon-name></italic> Alba-Tercedor &amp; El-Alami, 1999. <italic><tp:taxon-name><tp:taxon-name-part taxon-name-part-type="genus" reg="Acentrella">Acentrella</tp:taxon-name-part><tp:taxon-name-part taxon-name-part-type="species" reg="sinaica">sinaica</tp:taxon-name-part></tp:taxon-name></italic> was originally described from Romania, then reported from several countries from Central and South Europe. This species is not abundant but widely distributed in North Algeria and North-West Tunisia. Maghrebian populations seem morphologically very similar to those from central Europe. However, molecular preliminary results suggest that the Maghreb populations most probably belong to a new undescribed species (<xref ref-type="bibr" rid="B6">Benhadji et al. 2020</xref>). <italic><tp:taxon-name><tp:taxon-name-part taxon-name-part-type="genus" reg="Acentrella">Acentrella</tp:taxon-name-part><tp:taxon-name-part taxon-name-part-type="species" reg="almohades">almohades</tp:taxon-name-part></tp:taxon-name></italic> is originally described from the Rif mountains and middle Atlas as well as from south-west of Spain. The two species do not seem to co-occur. They can be separated by the length of the setae of the dorsal margin of femora (longer in <tp:taxon-name><tp:taxon-name-part taxon-name-part-type="genus" reg="Acentrella">A.</tp:taxon-name-part><tp:taxon-name-part taxon-name-part-type="uncertainty-rank">cf.</tp:taxon-name-part><tp:taxon-name-part taxon-name-part-type="species" reg="sinaica">sinaica</tp:taxon-name-part></tp:taxon-name> than in <italic><tp:taxon-name><tp:taxon-name-part taxon-name-part-type="genus" reg="Acentrella">A.</tp:taxon-name-part><tp:taxon-name-part taxon-name-part-type="species" reg="almohades">almohades</tp:taxon-name-part></tp:taxon-name></italic>) and the number of regular rows of stout setae at apex of paraglossa (three rows in <tp:taxon-name><tp:taxon-name-part taxon-name-part-type="genus" reg="Acentrella">A.</tp:taxon-name-part><tp:taxon-name-part taxon-name-part-type="uncertainty-rank">cf.</tp:taxon-name-part><tp:taxon-name-part taxon-name-part-type="species" reg="sinaica">sinaica</tp:taxon-name-part></tp:taxon-name>, four rows in <italic><tp:taxon-name><tp:taxon-name-part taxon-name-part-type="genus" reg="Acentrella">A.</tp:taxon-name-part><tp:taxon-name-part taxon-name-part-type="species" reg="almohades">almohades</tp:taxon-name-part></tp:taxon-name></italic>) (<xref ref-type="bibr" rid="B1">Alba-Tercedor and El-Alami 1999</xref>).</p></tp:treatment-sec><ref-list><ref id="B49"><mixed-citation xmlns:xlink="http://www.w3.org/1999/xlink" xlink:type="simple"><person-group><name name-style="western"><surname>Müller-Liebenau</surname><given-names>I</given-names></name></person-group> (<year>1969</year>) Revision der europäischen Arten der Gattung <italic><tp:taxon-name><tp:taxon-name-part taxon-name-part-type="genus">Baetis</tp:taxon-name-part></tp:taxon-name></italic> Leach, 1815 (<tp:taxon-name><tp:taxon-name-part taxon-name-part-type="class">Insecta</tp:taxon-name-part></tp:taxon-name>, <tp:taxon-name><tp:taxon-name-part taxon-name-part-type="order">Ephemeroptera</tp:taxon-name-part></tp:taxon-name>). Gewässer und Abwässer 48/49: 1–214.</mixed-citation></ref><ref id="B6"><mixed-citation xmlns:xlink="http://www.w3.org/1999/xlink" xlink:type="simple"><person-group><name name-style="western"><surname>Benhadji</surname><given-names>N</given-names></name><name name-style="western"><surname>Sartori</surname><given-names>M</given-names></name><name name-style="western"><surname>Hassaine</surname><given-names>KA</given-names></name><name name-style="western"><surname>Gattolliat</surname><given-names>J-L</given-names></name></person-group> (<year>2020</year>) <article-title>Reports of <tp:taxon-name><tp:taxon-name-part taxon-name-part-type="family">Baetidae</tp:taxon-name-part></tp:taxon-name> (<tp:taxon-name><tp:taxon-name-part taxon-name-part-type="order">Ephemeroptera</tp:taxon-name-part></tp:taxon-name>) species from Tafna Basin, Algeria and biogeographic affinities revealed by DNA barcoding.</article-title><source>Biodiversity Data Journal</source><volume>8</volume>: <fpage>1</fpage>–<lpage>23</lpage>. <ext-link xlink:type="simple" ext-link-type="doi" xlink:href="10.3897/BDJ.8.e55596">https://doi.org/10.3897/BDJ.8.e55596</ext-link></mixed-citation></ref><ref id="B1"><mixed-citation xmlns:xlink="http://www.w3.org/1999/xlink" xlink:type="simple"><person-group><name name-style="western"><surname>Alba-Tercedor</surname><given-names>J</given-names></name><name name-style="western"><surname>El Alami</surname><given-names>M</given-names></name></person-group> (<year>1999</year>) <article-title>Description of the Nymphs and Eggs of <italic><tp:taxon-name><tp:taxon-name-part taxon-name-part-type="genus">Acentrella</tp:taxon-name-part><tp:taxon-name-part taxon-name-part-type="species">almohades</tp:taxon-name-part></tp:taxon-name></italic> sp.n. from Morocco and Southern Spain (<tp:taxon-name><tp:taxon-name-part taxon-name-part-type="order">Ephemeroptera</tp:taxon-name-part></tp:taxon-name>, <tp:taxon-name><tp:taxon-name-part taxon-name-part-type="family">Baetidae</tp:taxon-name-part></tp:taxon-name>).</article-title><source>Aquatic Insects</source><volume>21</volume>(<issue>4</issue>): <fpage>241</fpage>–<lpage>247</lpage>. <ext-link xlink:type="simple" ext-link-type="doi" xlink:href="10.1076/aqin.21.4.241.4509">https://doi.org/10.1076/aqin.21.4.241.4509</ext-link></mixed-citation></ref></ref-list></tp:taxon-treatment>
