# Supplementary material for: ﻿Baetidae (Baetidae, Ephemeroptera) in the Maghreb: state of the art, key, and perspectives
Source: Zookeys. 2023 Jan 13;1139:137–63. doi: 10.3897/zookeys.1139.94586 (PMC9860507; doi:10.3897/zookeys.1139.94586)
Supplement: XML Treatment for Alainites [file zookeys.1139.94586-treatment2.xml]

<!DOCTYPE tp:taxon-treatment
  PUBLIC "-//TaxonX//DTD Taxonomic Treatment Publishing DTD v0 20100105//EN" "tax-treatment-NSO.dtd">
<tp:taxon-treatment xmlns:tp="http://www.plazi.org/taxpub"><tp:treatment-meta><kwd-group><label>Taxon classification</label><kwd>
                <named-content content-type="kingdom">Animalia</named-content>
              </kwd><kwd>
                <named-content content-type="order">Ephemeroptera</named-content>
              </kwd><kwd>
                <named-content content-type="family">Baetidae</named-content>
              </kwd></kwd-group><mixed-citation publication-type="journal"><person-group><name><surname>Gattolliat</surname><given-names>Jean-Luc</given-names></name><name><surname>Samraoui</surname><given-names>Boudjéma</given-names></name><name><surname>Benhadji</surname><given-names>Nadhira</given-names></name><name><surname>Kechemir</surname><given-names>Lina</given-names></name><name><surname>Zrelli</surname><given-names>Sonia</given-names></name><name><surname>El Yaagoubi</surname><given-names>Sara</given-names></name><name><surname>El Moutaouakil</surname><given-names>Majida El Alami</given-names></name><name><surname>Sartori</surname><given-names>Michel</given-names></name></person-group><article-title>﻿<tp:taxon-name><tp:taxon-name-part taxon-name-part-type="family">Baetidae</tp:taxon-name-part></tp:taxon-name> (<tp:taxon-name><tp:taxon-name-part taxon-name-part-type="family">Baetidae</tp:taxon-name-part></tp:taxon-name>, <tp:taxon-name><tp:taxon-name-part taxon-name-part-type="order">Ephemeroptera</tp:taxon-name-part></tp:taxon-name>) in the Maghreb: state of the art, key, and perspectives</article-title><source>Zookeys</source><day>13</day><month>01</month><year>2023</year><volume>1139</volume><fpage>137</fpage><lpage>163</lpage><pub-id pub-id-type="doi">10.3897/zookeys.1139.94586</pub-id></mixed-citation></tp:treatment-meta><tp:nomenclature><label>﻿2.</label><tp:taxon-name>
              <object-id xmlns:xlink="http://www.w3.org/1999/xlink" content-type="arpha" xlink:type="simple">40FA9908-41FF-56B2-8905-9090862C031A</object-id>
              <tp:taxon-name-part taxon-name-part-type="genus" reg="Alainites">Alainites</tp:taxon-name-part>
            </tp:taxon-name><tp:taxon-authority>Waltz &amp; McCafferty, 1994</tp:taxon-authority></tp:nomenclature><tp:treatment-sec sec-type="diagnosis" id="SECID0E5XAE"><title>Diagnosis.</title><p>1) Antennae located close together with a well-developed carina in between; 2) paraproct with unique elongate prolongation on distal margin; 3) mouthparts in a hypognathous position giving to the body a characteristic curved posture in lateral view; 4) right mandible with a bifid prostheca.</p></tp:treatment-sec><tp:treatment-sec sec-type="remarks" id="SECID0EDYAE"><title>Remarks.</title><p>The position of the antenna and the general posture in lateral view (Fig. <xref ref-type="fig" rid="F3">3C</xref>) easily separate <italic><tp:taxon-name><tp:taxon-name-part taxon-name-part-type="genus" reg="Alainites">Alainites</tp:taxon-name-part></tp:taxon-name></italic> and <italic><tp:taxon-name><tp:taxon-name-part taxon-name-part-type="genus" reg="Nigrobaetis">Nigrobaetis</tp:taxon-name-part></tp:taxon-name></italic> from other genera in the Maghreb. The prolongation of the distal margin of paraproct (Fig. <xref ref-type="fig" rid="F2">2K</xref>) and the bifid prostheca (Fig. <xref ref-type="fig" rid="F2">2A</xref>) unambiguously separate <italic><tp:taxon-name><tp:taxon-name-part taxon-name-part-type="genus" reg="Alainites">Alainites</tp:taxon-name-part></tp:taxon-name></italic> from all the other Maghreb genera including <italic><tp:taxon-name><tp:taxon-name-part taxon-name-part-type="genus" reg="Nigrobaetis">Nigrobaetis</tp:taxon-name-part></tp:taxon-name></italic>.</p><p>Three species of <italic><tp:taxon-name><tp:taxon-name-part taxon-name-part-type="genus" reg="Alainites">Alainites</tp:taxon-name-part></tp:taxon-name></italic> are reported in the Maghreb: <tp:taxon-name><tp:taxon-name-part taxon-name-part-type="genus" reg="Alainites">Alainites</tp:taxon-name-part><tp:taxon-name-part taxon-name-part-type="uncertainty-rank">cf.</tp:taxon-name-part><tp:taxon-name-part taxon-name-part-type="species" reg="muticus">muticus</tp:taxon-name-part></tp:taxon-name> (Linnaeus, 1758), <italic><tp:taxon-name><tp:taxon-name-part taxon-name-part-type="genus" reg="Alainites">Alainites</tp:taxon-name-part><tp:taxon-name-part taxon-name-part-type="species" reg="oukaimeden">oukaimeden</tp:taxon-name-part></tp:taxon-name></italic> (Thomas &amp; Sartori, 1992) (Fig. <xref ref-type="fig" rid="F3">3B</xref>) and <italic><tp:taxon-name><tp:taxon-name-part taxon-name-part-type="genus" reg="Alainites">Alainites</tp:taxon-name-part><tp:taxon-name-part taxon-name-part-type="species" reg="sadati">sadati</tp:taxon-name-part></tp:taxon-name></italic> Thomas, 1994 (Fig. <xref ref-type="fig" rid="F3">3C</xref>). <italic><tp:taxon-name><tp:taxon-name-part taxon-name-part-type="genus" reg="Alainites">Alainites</tp:taxon-name-part><tp:taxon-name-part taxon-name-part-type="species" reg="oukaimeden">oukaimeden</tp:taxon-name-part></tp:taxon-name></italic> and <italic><tp:taxon-name><tp:taxon-name-part taxon-name-part-type="genus" reg="Alainites">A.</tp:taxon-name-part><tp:taxon-name-part taxon-name-part-type="species" reg="sadati">sadati</tp:taxon-name-part></tp:taxon-name></italic> are endemic to the Maghreb and present allopatric distribution: <italic><tp:taxon-name><tp:taxon-name-part taxon-name-part-type="genus" reg="Alainites">A.</tp:taxon-name-part><tp:taxon-name-part taxon-name-part-type="species" reg="sadati">sadati</tp:taxon-name-part></tp:taxon-name></italic> is widely distributed in north Algeria and north Tunisia (<xref ref-type="bibr" rid="B86">Zrelli et al. 2012</xref>), while <italic><tp:taxon-name><tp:taxon-name-part taxon-name-part-type="genus" reg="Alainites">A.</tp:taxon-name-part><tp:taxon-name-part taxon-name-part-type="species" reg="oukaimeden">oukaimeden</tp:taxon-name-part></tp:taxon-name></italic> is only reported from the High Atlas, Morocco (<xref ref-type="bibr" rid="B77">Thomas et al. 1992</xref>; <xref ref-type="bibr" rid="B22">El Alami et al. 2022a</xref>). The two endemic species have six pairs of gills; they can be only separated by intricate characters such as the reticulation of the surface of tergites and mandibles, the shape of the spines of distal margin of tergite IV and the number of strong setae on the dorsal margin of fore femora. A still undescribed new species, closely related to the West Palaearctic species <italic><tp:taxon-name><tp:taxon-name-part taxon-name-part-type="genus" reg="Alainites">Alainites</tp:taxon-name-part><tp:taxon-name-part taxon-name-part-type="species" reg="muticus">muticus</tp:taxon-name-part></tp:taxon-name></italic>, with seven pairs of gills, is present in Maghreb but with a restricted distribution limited to northern Morocco (<xref ref-type="bibr" rid="B22">El Alami et al. 2022a</xref>).</p></tp:treatment-sec><tp:treatment-sec><!--Section generated to contain objects referenced in tp:taxon-treatment.--><fig id="F3" position="float" orientation="portrait"><object-id xmlns:xlink="http://www.w3.org/1999/xlink" content-type="doi" xlink:type="simple">10.3897/zookeys.1139.94586.figure3</object-id><object-id xmlns:xlink="http://www.w3.org/1999/xlink" content-type="arpha" xlink:type="simple">6ECD03BB-FBAC-54C3-929F-AE0D59152E25</object-id><label>Figure 3.</label><caption><p><tp:taxon-name><tp:taxon-name-part taxon-name-part-type="family">Baetidae</tp:taxon-name-part></tp:taxon-name>: larvae in toto in dorsal view (except 3C lateral view) <bold>A</bold><tp:taxon-name><tp:taxon-name-part taxon-name-part-type="genus" reg="Acentrella">Acentrella</tp:taxon-name-part><tp:taxon-name-part taxon-name-part-type="uncertainty-rank">cf.</tp:taxon-name-part><tp:taxon-name-part taxon-name-part-type="species" reg="sinaica">sinaica</tp:taxon-name-part></tp:taxon-name><bold>B</bold><italic><tp:taxon-name><tp:taxon-name-part taxon-name-part-type="genus" reg="Alainites">Alainites</tp:taxon-name-part><tp:taxon-name-part taxon-name-part-type="species" reg="oukaimeden">oukaimeden</tp:taxon-name-part></tp:taxon-name></italic><bold>C</bold><italic><tp:taxon-name><tp:taxon-name-part taxon-name-part-type="genus" reg="Alainites">Alainites</tp:taxon-name-part><tp:taxon-name-part taxon-name-part-type="species" reg="sadati">sadati</tp:taxon-name-part></tp:taxon-name></italic><bold>D</bold><tp:taxon-name><tp:taxon-name-part taxon-name-part-type="genus" reg="Baetis">Baetis</tp:taxon-name-part> (<tp:taxon-name-part taxon-name-part-type="subgenus" reg="Patites">Patites</tp:taxon-name-part>)</tp:taxon-name> sp. <bold>E</bold><tp:taxon-name><tp:taxon-name-part taxon-name-part-type="genus" reg="Baetis">Baetis</tp:taxon-name-part> (<tp:taxon-name-part taxon-name-part-type="subgenus" reg="Baetis">Baetis</tp:taxon-name-part>) <tp:taxon-name-part taxon-name-part-type="species" reg="pavidus">pavidus</tp:taxon-name-part></tp:taxon-name>.</p></caption><graphic xmlns:xlink="http://www.w3.org/1999/xlink" xlink:href="zookeys-1139-137_article-94586__-g003.jpg" position="float" orientation="portrait" xlink:type="simple" id="oo_795194.jpg"><uri content-type="original_file" xlink:type="simple">https://binary.pensoft.net/fig/795194</uri></graphic></fig><fig id="F2" position="float" orientation="portrait"><object-id xmlns:xlink="http://www.w3.org/1999/xlink" content-type="doi" xlink:type="simple">10.3897/zookeys.1139.94586.figure2</object-id><object-id xmlns:xlink="http://www.w3.org/1999/xlink" content-type="arpha" xlink:type="simple">FEA7C946-1A4F-5920-A4BE-1C17333717DB</object-id><label>Figure 2.</label><caption><p><tp:taxon-name><tp:taxon-name-part taxon-name-part-type="family">Baetidae</tp:taxon-name-part></tp:taxon-name>: larval characters <bold>A</bold> right mandible: <italic><tp:taxon-name><tp:taxon-name-part taxon-name-part-type="genus" reg="Alainites">Alainites</tp:taxon-name-part><tp:taxon-name-part taxon-name-part-type="species" reg="sadati">sadati</tp:taxon-name-part></tp:taxon-name></italic><bold>B</bold> right mandible: <italic><tp:taxon-name><tp:taxon-name-part taxon-name-part-type="genus" reg="Nigrobaetis">Nigrobaetis</tp:taxon-name-part><tp:taxon-name-part taxon-name-part-type="species" reg="rhithralis">rhithralis</tp:taxon-name-part></tp:taxon-name></italic><bold>C</bold> right mandible: <tp:taxon-name><tp:taxon-name-part taxon-name-part-type="genus" reg="Baetis">Baetis</tp:taxon-name-part> (<tp:taxon-name-part taxon-name-part-type="subgenus" reg="Rhodobaetis">Rhodobaetis</tp:taxon-name-part>)</tp:taxon-name> sp. <bold>D</bold> right mandible: <tp:taxon-name><tp:taxon-name-part taxon-name-part-type="genus" reg="Baetis">Baetis</tp:taxon-name-part> (<tp:taxon-name-part taxon-name-part-type="subgenus" reg="Patites">Patites</tp:taxon-name-part>)</tp:taxon-name> sp. <bold>E</bold> head frontal view: <italic><tp:taxon-name><tp:taxon-name-part taxon-name-part-type="genus" reg="Alainites">Alainites</tp:taxon-name-part></tp:taxon-name></italic> sp. <bold>F</bold> head frontal view: <italic><tp:taxon-name><tp:taxon-name-part taxon-name-part-type="genus" reg="Baetis">Baetis</tp:taxon-name-part></tp:taxon-name></italic> sp. <bold>G</bold> costal margin of gill IV: <tp:taxon-name><tp:taxon-name-part taxon-name-part-type="genus" reg="Baetis">Baetis</tp:taxon-name-part> (<tp:taxon-name-part taxon-name-part-type="subgenus" reg="Baetis">Baetis</tp:taxon-name-part>)</tp:taxon-name> sp. <bold>H</bold> gill IV: <tp:taxon-name><tp:taxon-name-part taxon-name-part-type="genus" reg="Baetis">Baetis</tp:taxon-name-part> (<tp:taxon-name-part taxon-name-part-type="subgenus" reg="Rhodobaetis">Rhodobaetis</tp:taxon-name-part>)</tp:taxon-name> sp. <bold>I</bold> costal margin of gill IV: <tp:taxon-name><tp:taxon-name-part taxon-name-part-type="genus" reg="Baetis">Baetis</tp:taxon-name-part> (<tp:taxon-name-part taxon-name-part-type="subgenus" reg="Rhodobaetis">Rhodobaetis</tp:taxon-name-part>)</tp:taxon-name> sp. <bold>J</bold> paraproct: <italic><tp:taxon-name><tp:taxon-name-part taxon-name-part-type="genus" reg="Nigrobaetis">Nigrobaetis</tp:taxon-name-part><tp:taxon-name-part taxon-name-part-type="species" reg="rhithralis">rhithralis</tp:taxon-name-part></tp:taxon-name></italic><bold>K</bold> paraproct: <italic><tp:taxon-name><tp:taxon-name-part taxon-name-part-type="genus" reg="Alainites">Alainites</tp:taxon-name-part><tp:taxon-name-part taxon-name-part-type="species" reg="sadati">sadati</tp:taxon-name-part></tp:taxon-name></italic><bold>L</bold> distal margin tergite IV: <tp:taxon-name><tp:taxon-name-part taxon-name-part-type="genus" reg="Baetis">Baetis</tp:taxon-name-part> (<tp:taxon-name-part taxon-name-part-type="subgenus" reg="Rhodobaetis">Rhodobaetis</tp:taxon-name-part>)</tp:taxon-name> sp. <bold>M</bold> distal margin tergite IV: <tp:taxon-name><tp:taxon-name-part taxon-name-part-type="genus" reg="Baetis">Baetis</tp:taxon-name-part> (<tp:taxon-name-part taxon-name-part-type="subgenus" reg="Patites">Patites</tp:taxon-name-part>)</tp:taxon-name> sp. <bold>N</bold> distal margin tergite IV: <tp:taxon-name><tp:taxon-name-part taxon-name-part-type="genus" reg="Baetis">Baetis</tp:taxon-name-part> (<tp:taxon-name-part taxon-name-part-type="subgenus" reg="Baetis">Baetis</tp:taxon-name-part>)</tp:taxon-name><tp:taxon-name><tp:taxon-name-part taxon-name-part-type="genus" reg="Baetis"/><tp:taxon-name-part taxon-name-part-type="species" reg="pavidus">pavidus</tp:taxon-name-part></tp:taxon-name><bold>O</bold> foretibia: <tp:taxon-name><tp:taxon-name-part taxon-name-part-type="genus" reg="Acentrella">Acentrella</tp:taxon-name-part><tp:taxon-name-part taxon-name-part-type="uncertainty-rank">cf.</tp:taxon-name-part><tp:taxon-name-part taxon-name-part-type="species" reg="sinaica">sinaica</tp:taxon-name-part></tp:taxon-name><bold>P</bold> foretibia: <tp:taxon-name><tp:taxon-name-part taxon-name-part-type="genus" reg="Baetis">Baetis</tp:taxon-name-part> (<tp:taxon-name-part taxon-name-part-type="subgenus" reg="Rhodobaetis">Rhodobaetis</tp:taxon-name-part>)</tp:taxon-name> sp.</p></caption><graphic xmlns:xlink="http://www.w3.org/1999/xlink" xlink:href="zookeys-1139-137_article-94586__-g002.jpg" position="float" orientation="portrait" xlink:type="simple" id="oo_795201.jpg"><uri content-type="original_file" xlink:type="simple">https://binary.pensoft.net/fig/795201</uri></graphic></fig></tp:treatment-sec><ref-list><ref id="B86"><mixed-citation xmlns:xlink="http://www.w3.org/1999/xlink" xlink:type="simple"><person-group><name name-style="western"><surname>Zrelli</surname><given-names>S</given-names></name><name name-style="western"><surname>Gattolliat</surname><given-names>J-L</given-names></name><name name-style="western"><surname>Boumaïza</surname><given-names>M</given-names></name><name name-style="western"><surname>Thomas</surname><given-names>A</given-names></name></person-group> (<year>2012</year>) <article-title>First record of <italic><tp:taxon-name><tp:taxon-name-part taxon-name-part-type="genus">Alainites</tp:taxon-name-part><tp:taxon-name-part taxon-name-part-type="species">sadati</tp:taxon-name-part></tp:taxon-name></italic> Thomas, 1994 (<tp:taxon-name><tp:taxon-name-part taxon-name-part-type="order">Ephemeroptera</tp:taxon-name-part></tp:taxon-name>: <tp:taxon-name><tp:taxon-name-part taxon-name-part-type="family">Baetidae</tp:taxon-name-part></tp:taxon-name>) in Tunisia, description of the larval stage and ecology.</article-title><source>Zootaxa</source><volume>3497</volume>(<issue>1</issue>): <fpage>60</fpage>–<lpage>68</lpage>. <ext-link xlink:type="simple" ext-link-type="doi" xlink:href="10.11646/zootaxa.3497.1.6">https://doi.org/10.11646/zootaxa.3497.1.6</ext-link></mixed-citation></ref><ref id="B77"><mixed-citation xmlns:xlink="http://www.w3.org/1999/xlink" xlink:type="simple"><person-group><name name-style="western"><surname>Thomas</surname><given-names>AGB</given-names></name><name name-style="western"><surname>Bouzidi</surname><given-names>A</given-names></name><name name-style="western"><surname>Sartori</surname><given-names>M</given-names></name><name name-style="western"><surname>Assef</surname><given-names>S</given-names></name><name name-style="western"><surname>Ajakane</surname><given-names>A</given-names></name></person-group> (<year>1992</year>) <article-title>Complément et corrections à la faune des Ephéméroptères d`Afrique du Nord. 5. <italic><tp:taxon-name><tp:taxon-name-part taxon-name-part-type="genus">Baetis</tp:taxon-name-part><tp:taxon-name-part taxon-name-part-type="species">oukaimeden</tp:taxon-name-part></tp:taxon-name></italic> n. sp. du Haut Atlas marocain: Description et écologie (<tp:taxon-name><tp:taxon-name-part taxon-name-part-type="order">Ephemeroptera</tp:taxon-name-part></tp:taxon-name>, <tp:taxon-name><tp:taxon-name-part taxon-name-part-type="family">Baetidae</tp:taxon-name-part></tp:taxon-name>).</article-title><source>Mitteilungen der Schweizerische Entomologische Gesellschaft</source><volume>65</volume>: <fpage>369</fpage>–<lpage>377</lpage>.</mixed-citation></ref><ref id="B22"><mixed-citation xmlns:xlink="http://www.w3.org/1999/xlink" xlink:type="simple"><person-group><name name-style="western"><surname>El Alami</surname><given-names>M</given-names></name><name name-style="western"><surname>El Yaagoubi</surname><given-names>S</given-names></name><name name-style="western"><surname>Gattolliat</surname><given-names>JL</given-names></name><name name-style="western"><surname>Sartori</surname><given-names>M</given-names></name><name name-style="western"><surname>Dakki</surname><given-names>M</given-names></name></person-group> (<year>2022a</year>) <article-title>Diversity and Distribution of Mayflies from Morocco (<tp:taxon-name><tp:taxon-name-part taxon-name-part-type="order">Ephemeroptera</tp:taxon-name-part></tp:taxon-name>, <tp:taxon-name><tp:taxon-name-part taxon-name-part-type="class">Insecta</tp:taxon-name-part></tp:taxon-name>).</article-title><source>Diversity</source><volume>14</volume>(<issue>6</issue>): <fpage>498</fpage>. <ext-link xlink:type="simple" ext-link-type="doi" xlink:href="10.3390/d14060498">https://doi.org/10.3390/d14060498</ext-link></mixed-citation></ref></ref-list></tp:taxon-treatment>
