# Supplementary material for: ﻿Baetidae (Baetidae, Ephemeroptera) in the Maghreb: state of the art, key, and perspectives
Source: Zookeys. 2023 Jan 13;1139:137–63. doi: 10.3897/zookeys.1139.94586 (PMC9860507; doi:10.3897/zookeys.1139.94586)
Supplement: XML Treatment for Baetis (Baetis) [file zookeys.1139.94586-treatment4.xml]

<!DOCTYPE tp:taxon-treatment
  PUBLIC "-//TaxonX//DTD Taxonomic Treatment Publishing DTD v0 20100105//EN" "tax-treatment-NSO.dtd">
<tp:taxon-treatment xmlns:tp="http://www.plazi.org/taxpub"><tp:treatment-meta><kwd-group><label>Taxon classification</label><kwd>
                <named-content content-type="kingdom">Animalia</named-content>
              </kwd><kwd>
                <named-content content-type="order">Ephemeroptera</named-content>
              </kwd><kwd>
                <named-content content-type="family">Baetidae</named-content>
              </kwd></kwd-group><mixed-citation publication-type="journal"><person-group><name><surname>Gattolliat</surname><given-names>Jean-Luc</given-names></name><name><surname>Samraoui</surname><given-names>Boudjéma</given-names></name><name><surname>Benhadji</surname><given-names>Nadhira</given-names></name><name><surname>Kechemir</surname><given-names>Lina</given-names></name><name><surname>Zrelli</surname><given-names>Sonia</given-names></name><name><surname>El Yaagoubi</surname><given-names>Sara</given-names></name><name><surname>El Moutaouakil</surname><given-names>Majida El Alami</given-names></name><name><surname>Sartori</surname><given-names>Michel</given-names></name></person-group><article-title>﻿<tp:taxon-name><tp:taxon-name-part taxon-name-part-type="family">Baetidae</tp:taxon-name-part></tp:taxon-name> (<tp:taxon-name><tp:taxon-name-part taxon-name-part-type="family">Baetidae</tp:taxon-name-part></tp:taxon-name>, <tp:taxon-name><tp:taxon-name-part taxon-name-part-type="order">Ephemeroptera</tp:taxon-name-part></tp:taxon-name>) in the Maghreb: state of the art, key, and perspectives</article-title><source>Zookeys</source><day>13</day><month>01</month><year>2023</year><volume>1139</volume><fpage>137</fpage><lpage>163</lpage><pub-id pub-id-type="doi">10.3897/zookeys.1139.94586</pub-id></mixed-citation></tp:treatment-meta><tp:nomenclature><label>﻿3.1</label><tp:taxon-name><object-id xmlns:xlink="http://www.w3.org/1999/xlink" content-type="arpha" xlink:type="simple">1BD90644-5734-5F43-AA64-E4981068ADC8</object-id><tp:taxon-name-part taxon-name-part-type="genus" reg="Baetis">Baetis</tp:taxon-name-part> (<tp:taxon-name-part taxon-name-part-type="subgenus" reg="Baetis">Baetis</tp:taxon-name-part>)</tp:taxon-name></tp:nomenclature><tp:treatment-sec sec-type="diagnosis" id="SECID0E3AAG"><title>Diagnosis.</title><p>1) Canines of the right and left mandibles not fused and not forming a blade-like tooth; 2) costal margin of gills serrated but without spine-like setae; 3) distal margin of tergites with triangular or quadrangular spines but without spatulas.</p></tp:treatment-sec><tp:treatment-sec sec-type="remarks" id="SECID0EBBAG"><title>Remarks.</title><p>As for the genus, the nominal subgenus <tp:taxon-name><tp:taxon-name-part taxon-name-part-type="genus" reg="Baetis"/><tp:taxon-name-part taxon-name-part-type="subgenus" reg="Baetis">Baetis</tp:taxon-name-part></tp:taxon-name> is mostly defined by the absence of unique characters (mouthparts and legs not modified). <tp:taxon-name><tp:taxon-name-part taxon-name-part-type="genus" reg="Baetis">Baetis</tp:taxon-name-part> (<tp:taxon-name-part taxon-name-part-type="subgenus" reg="Baetis">Baetis</tp:taxon-name-part>) <tp:taxon-name-part taxon-name-part-type="species" reg="pavidus">pavidus</tp:taxon-name-part></tp:taxon-name> Grandi, 1949 (Fig. <xref ref-type="fig" rid="F3">3E</xref>), described from Italy, is by far the most common species of <tp:taxon-name><tp:taxon-name-part taxon-name-part-type="family">Baetidae</tp:taxon-name-part></tp:taxon-name> in lower and middle section of streams and rivers. The Maghreb populations are morphologically extremely close to European ones. Moreover, from a genetic point of view, they belong to the same species as populations from Spain and South of France (<xref ref-type="bibr" rid="B6">Benhadji et al. 2020</xref>). No sequences are, for the moment, available from continental Italy. This species seems to be rare and restricted in Italy and South of France, while it is the most successful species in the Maghreb. It can be recognised by the very short paracercus and the distal margin of the tergites with quadrangular spines. Presence of other species of the subgenus <tp:taxon-name><tp:taxon-name-part taxon-name-part-type="genus" reg="Baetis"/><tp:taxon-name-part taxon-name-part-type="subgenus" reg="Baetis">Baetis</tp:taxon-name-part></tp:taxon-name> is certain at least in Morocco, but the species identification remains problematic. <tp:taxon-name><tp:taxon-name-part taxon-name-part-type="genus" reg="Baetis">Baetis</tp:taxon-name-part> (<tp:taxon-name-part taxon-name-part-type="subgenus" reg="Baetis">Baetis</tp:taxon-name-part>) <tp:taxon-name-part taxon-name-part-type="species" reg="fuscatus">fuscatus</tp:taxon-name-part></tp:taxon-name> (Linnaeus, 1760), <tp:taxon-name><tp:taxon-name-part taxon-name-part-type="genus" reg="Baetis">Baetis</tp:taxon-name-part> (<tp:taxon-name-part taxon-name-part-type="subgenus" reg="Baetis">Baetis</tp:taxon-name-part>) <tp:taxon-name-part taxon-name-part-type="species" reg="meridionalis">meridionalis</tp:taxon-name-part></tp:taxon-name> Ikonomov, 1954, and <tp:taxon-name><tp:taxon-name-part taxon-name-part-type="genus" reg="Baetis">Baetis</tp:taxon-name-part> (<tp:taxon-name-part taxon-name-part-type="subgenus" reg="Baetis">Baetis</tp:taxon-name-part>) <tp:taxon-name-part taxon-name-part-type="species" reg="nigrescens">nigrescens</tp:taxon-name-part></tp:taxon-name> Navás, 1932 were reported from Morocco (<xref ref-type="bibr" rid="B70">Thomas 1998</xref>; <xref ref-type="bibr" rid="B21">El Alami et al. 2000</xref>); but it remains unclear if they really occur in this region or if these reports represent in fact either new species or more recently described species.</p></tp:treatment-sec><tp:treatment-sec><!--Section generated to contain objects referenced in tp:taxon-treatment.--><fig id="F3" position="float" orientation="portrait"><object-id xmlns:xlink="http://www.w3.org/1999/xlink" content-type="doi" xlink:type="simple">10.3897/zookeys.1139.94586.figure3</object-id><object-id xmlns:xlink="http://www.w3.org/1999/xlink" content-type="arpha" xlink:type="simple">6ECD03BB-FBAC-54C3-929F-AE0D59152E25</object-id><label>Figure 3.</label><caption><p><tp:taxon-name><tp:taxon-name-part taxon-name-part-type="family">Baetidae</tp:taxon-name-part></tp:taxon-name>: larvae in toto in dorsal view (except 3C lateral view) <bold>A</bold><tp:taxon-name><tp:taxon-name-part taxon-name-part-type="genus" reg="Acentrella">Acentrella</tp:taxon-name-part><tp:taxon-name-part taxon-name-part-type="uncertainty-rank">cf.</tp:taxon-name-part><tp:taxon-name-part taxon-name-part-type="species" reg="sinaica">sinaica</tp:taxon-name-part></tp:taxon-name><bold>B</bold><italic><tp:taxon-name><tp:taxon-name-part taxon-name-part-type="genus" reg="Alainites">Alainites</tp:taxon-name-part><tp:taxon-name-part taxon-name-part-type="species" reg="oukaimeden">oukaimeden</tp:taxon-name-part></tp:taxon-name></italic><bold>C</bold><italic><tp:taxon-name><tp:taxon-name-part taxon-name-part-type="genus" reg="Alainites">Alainites</tp:taxon-name-part><tp:taxon-name-part taxon-name-part-type="species" reg="sadati">sadati</tp:taxon-name-part></tp:taxon-name></italic><bold>D</bold><tp:taxon-name><tp:taxon-name-part taxon-name-part-type="genus" reg="Baetis">Baetis</tp:taxon-name-part> (<tp:taxon-name-part taxon-name-part-type="subgenus" reg="Patites">Patites</tp:taxon-name-part>)</tp:taxon-name> sp. <bold>E</bold><tp:taxon-name><tp:taxon-name-part taxon-name-part-type="genus" reg="Baetis">Baetis</tp:taxon-name-part> (<tp:taxon-name-part taxon-name-part-type="subgenus" reg="Baetis">Baetis</tp:taxon-name-part>) <tp:taxon-name-part taxon-name-part-type="species" reg="pavidus">pavidus</tp:taxon-name-part></tp:taxon-name>.</p></caption><graphic xmlns:xlink="http://www.w3.org/1999/xlink" xlink:href="zookeys-1139-137_article-94586__-g003.jpg" position="float" orientation="portrait" xlink:type="simple" id="oo_795194.jpg"><uri content-type="original_file" xlink:type="simple">https://binary.pensoft.net/fig/795194</uri></graphic></fig></tp:treatment-sec><ref-list><ref id="B6"><mixed-citation xmlns:xlink="http://www.w3.org/1999/xlink" xlink:type="simple"><person-group><name name-style="western"><surname>Benhadji</surname><given-names>N</given-names></name><name name-style="western"><surname>Sartori</surname><given-names>M</given-names></name><name name-style="western"><surname>Hassaine</surname><given-names>KA</given-names></name><name name-style="western"><surname>Gattolliat</surname><given-names>J-L</given-names></name></person-group> (<year>2020</year>) <article-title>Reports of <tp:taxon-name><tp:taxon-name-part taxon-name-part-type="family">Baetidae</tp:taxon-name-part></tp:taxon-name> (<tp:taxon-name><tp:taxon-name-part taxon-name-part-type="order">Ephemeroptera</tp:taxon-name-part></tp:taxon-name>) species from Tafna Basin, Algeria and biogeographic affinities revealed by DNA barcoding.</article-title><source>Biodiversity Data Journal</source><volume>8</volume>: <fpage>1</fpage>–<lpage>23</lpage>. <ext-link xlink:type="simple" ext-link-type="doi" xlink:href="10.3897/BDJ.8.e55596">https://doi.org/10.3897/BDJ.8.e55596</ext-link></mixed-citation></ref><ref id="B70"><mixed-citation xmlns:xlink="http://www.w3.org/1999/xlink" xlink:type="simple"><person-group><name name-style="western"><surname>Thomas</surname><given-names>AGB</given-names></name></person-group> (<year>1998</year>) <article-title>A provisional checklist of the mayflies of North Africa (<tp:taxon-name><tp:taxon-name-part taxon-name-part-type="order">Ephemeroptera</tp:taxon-name-part></tp:taxon-name>).</article-title><source>Bulletin de la Société d`Histoire Naturelle de Toulouse</source><volume>134</volume>: <fpage>13</fpage>–<lpage>20</lpage>.</mixed-citation></ref><ref id="B21"><mixed-citation xmlns:xlink="http://www.w3.org/1999/xlink" xlink:type="simple"><person-group><name name-style="western"><surname>El Alami</surname><given-names>M</given-names></name><name name-style="western"><surname>Dakki</surname><given-names>M</given-names></name><name name-style="western"><surname>Errami</surname><given-names>M</given-names></name><name name-style="western"><surname>Alba-Tercedor</surname><given-names>J</given-names></name></person-group> (<year>2000</year>) <article-title>Nouvelles données sur les <tp:taxon-name><tp:taxon-name-part taxon-name-part-type="family">Baetidae</tp:taxon-name-part></tp:taxon-name> du Maroc (<tp:taxon-name><tp:taxon-name-part taxon-name-part-type="class">Insecta</tp:taxon-name-part></tp:taxon-name>: <tp:taxon-name><tp:taxon-name-part taxon-name-part-type="order">Ephemeroptera</tp:taxon-name-part></tp:taxon-name>).</article-title><source>Zoologica Baetica</source><volume>11</volume>: <fpage>105</fpage>–<lpage>113</lpage>.</mixed-citation></ref></ref-list></tp:taxon-treatment>
