# Supplementary material for: ﻿Baetidae (Baetidae, Ephemeroptera) in the Maghreb: state of the art, key, and perspectives
Source: Zookeys. 2023 Jan 13;1139:137–63. doi: 10.3897/zookeys.1139.94586 (PMC9860507; doi:10.3897/zookeys.1139.94586)
Supplement: XML Treatment for Baetis (Patites) [file zookeys.1139.94586-treatment5.xml]

<!DOCTYPE tp:taxon-treatment
  PUBLIC "-//TaxonX//DTD Taxonomic Treatment Publishing DTD v0 20100105//EN" "tax-treatment-NSO.dtd">
<tp:taxon-treatment xmlns:tp="http://www.plazi.org/taxpub"><tp:treatment-meta><kwd-group><label>Taxon classification</label><kwd>
                <named-content content-type="kingdom">Animalia</named-content>
              </kwd><kwd>
                <named-content content-type="order">Ephemeroptera</named-content>
              </kwd><kwd>
                <named-content content-type="family">Baetidae</named-content>
              </kwd></kwd-group><mixed-citation publication-type="journal"><person-group><name><surname>Gattolliat</surname><given-names>Jean-Luc</given-names></name><name><surname>Samraoui</surname><given-names>Boudjéma</given-names></name><name><surname>Benhadji</surname><given-names>Nadhira</given-names></name><name><surname>Kechemir</surname><given-names>Lina</given-names></name><name><surname>Zrelli</surname><given-names>Sonia</given-names></name><name><surname>El Yaagoubi</surname><given-names>Sara</given-names></name><name><surname>El Moutaouakil</surname><given-names>Majida El Alami</given-names></name><name><surname>Sartori</surname><given-names>Michel</given-names></name></person-group><article-title>﻿<tp:taxon-name><tp:taxon-name-part taxon-name-part-type="family">Baetidae</tp:taxon-name-part></tp:taxon-name> (<tp:taxon-name><tp:taxon-name-part taxon-name-part-type="family">Baetidae</tp:taxon-name-part></tp:taxon-name>, <tp:taxon-name><tp:taxon-name-part taxon-name-part-type="order">Ephemeroptera</tp:taxon-name-part></tp:taxon-name>) in the Maghreb: state of the art, key, and perspectives</article-title><source>Zookeys</source><day>13</day><month>01</month><year>2023</year><volume>1139</volume><fpage>137</fpage><lpage>163</lpage><pub-id pub-id-type="doi">10.3897/zookeys.1139.94586</pub-id></mixed-citation></tp:treatment-meta><tp:nomenclature><label>﻿3.2</label><tp:taxon-name><object-id xmlns:xlink="http://www.w3.org/1999/xlink" content-type="arpha" xlink:type="simple">FA55AA4E-D0FD-5397-BFD1-3280891557E3</object-id><tp:taxon-name-part taxon-name-part-type="genus" reg="Baetis">Baetis</tp:taxon-name-part> (<tp:taxon-name-part taxon-name-part-type="subgenus" reg="Patites">Patites</tp:taxon-name-part>)</tp:taxon-name><tp:taxon-authority>Thomas &amp; Dia, 2000</tp:taxon-authority></tp:nomenclature><tp:treatment-sec sec-type="diagnosis" id="SECID0EKFAG"><title>Diagnosis.</title><p>1) paracercus reduced to a few segments; 2) labrum rectangular with a row of numerous setae parallel to the distal margin; 3) canines of the right and left mandibles fused to form a blade-like tooth; 4) distal margin of tergite IV with triangular spines.</p></tp:treatment-sec><tp:treatment-sec sec-type="remarks" id="SECID0EPFAG"><title>Remarks.</title><p>The subgenus <tp:taxon-name><tp:taxon-name-part taxon-name-part-type="genus" reg="Baetis"/><tp:taxon-name-part taxon-name-part-type="subgenus" reg="Patites">Patites</tp:taxon-name-part></tp:taxon-name> was initially established for <italic><tp:taxon-name><tp:taxon-name-part taxon-name-part-type="genus" reg="Baetis">Baetis</tp:taxon-name-part><tp:taxon-name-part taxon-name-part-type="species" reg="melanonyx">melanonyx</tp:taxon-name-part></tp:taxon-name></italic> and related species (<xref ref-type="bibr" rid="B72">Thomas and Dia 2000</xref>). The present concept of the subgenus encompasses all the species previously assigned to the <italic>alpinus</italic> species group (sensu <xref ref-type="bibr" rid="B49">Müller-Liebenau 1969</xref>), despite most of the species were never formally transferred to this subgenus. This subgenus encompasses at least three species in the Maghreb: <tp:taxon-name><tp:taxon-name-part taxon-name-part-type="genus" reg="Baetis">Baetis</tp:taxon-name-part> (<tp:taxon-name-part taxon-name-part-type="subgenus" reg="Patites">Patites</tp:taxon-name-part>) <tp:taxon-name-part taxon-name-part-type="species" reg="berberus">berberus</tp:taxon-name-part></tp:taxon-name> Thomas, 1986, <tp:taxon-name><tp:taxon-name-part taxon-name-part-type="genus" reg="Baetis">Baetis</tp:taxon-name-part> (<tp:taxon-name-part taxon-name-part-type="subgenus" reg="Patites">Patites</tp:taxon-name-part>) <tp:taxon-name-part taxon-name-part-type="species" reg="maurus">maurus</tp:taxon-name-part></tp:taxon-name> Kimmins, 1938, and <tp:taxon-name><tp:taxon-name-part taxon-name-part-type="genus" reg="Baetis">Baetis</tp:taxon-name-part> (<tp:taxon-name-part taxon-name-part-type="subgenus" reg="Patites">Patites</tp:taxon-name-part>) <tp:taxon-name-part taxon-name-part-type="species" reg="punicus">punicus</tp:taxon-name-part></tp:taxon-name> Thomas, Boumaiza &amp; Soldán, 1983. All of them have two dark spots on each abdominal tergite (Fig. <xref ref-type="fig" rid="F3">3D</xref>). <tp:taxon-name><tp:taxon-name-part taxon-name-part-type="genus" reg="Baetis">Baetis</tp:taxon-name-part> (<tp:taxon-name-part taxon-name-part-type="subgenus" reg="Patites">Patites</tp:taxon-name-part>) <tp:taxon-name-part taxon-name-part-type="species" reg="maurus">maurus</tp:taxon-name-part></tp:taxon-name> is the only species of <italic><tp:taxon-name><tp:taxon-name-part taxon-name-part-type="genus" reg="Baetis">Baetis</tp:taxon-name-part></tp:taxon-name></italic> s. l. with two rows of denticles on all claws (<xref ref-type="bibr" rid="B65">Soldán and Thomas 1983a</xref>; <xref ref-type="bibr" rid="B75">Thomas et al. 1983</xref>). This character allows an easy and unambiguous identification of the species in the Maghreb. <tp:taxon-name><tp:taxon-name-part taxon-name-part-type="genus" reg="Baetis">Baetis</tp:taxon-name-part> (<tp:taxon-name-part taxon-name-part-type="subgenus" reg="Patites">Patites</tp:taxon-name-part>) <tp:taxon-name-part taxon-name-part-type="species" reg="berberus">berberus</tp:taxon-name-part></tp:taxon-name> and <tp:taxon-name><tp:taxon-name-part taxon-name-part-type="genus" reg="Baetis">Baetis</tp:taxon-name-part> (<tp:taxon-name-part taxon-name-part-type="subgenus" reg="Patites">Patites</tp:taxon-name-part>) <tp:taxon-name-part taxon-name-part-type="species" reg="punicus">punicus</tp:taxon-name-part></tp:taxon-name> are much more difficult to identify with confidence; especially as the preliminary molecular results indicate that <italic><tp:taxon-name><tp:taxon-name-part taxon-name-part-type="genus" reg="Patites">Patites</tp:taxon-name-part></tp:taxon-name></italic> is much more diversified than expected and new sibling species are expected (<xref ref-type="bibr" rid="B50">Murria et al. 2017</xref>; <xref ref-type="bibr" rid="B6">Benhadji et al. 2020</xref>).</p></tp:treatment-sec><tp:treatment-sec><!--Section generated to contain objects referenced in tp:taxon-treatment.--><fig id="F3" position="float" orientation="portrait"><object-id xmlns:xlink="http://www.w3.org/1999/xlink" content-type="doi" xlink:type="simple">10.3897/zookeys.1139.94586.figure3</object-id><object-id xmlns:xlink="http://www.w3.org/1999/xlink" content-type="arpha" xlink:type="simple">6ECD03BB-FBAC-54C3-929F-AE0D59152E25</object-id><label>Figure 3.</label><caption><p><tp:taxon-name><tp:taxon-name-part taxon-name-part-type="family">Baetidae</tp:taxon-name-part></tp:taxon-name>: larvae in toto in dorsal view (except 3C lateral view) <bold>A</bold><tp:taxon-name><tp:taxon-name-part taxon-name-part-type="genus" reg="Acentrella">Acentrella</tp:taxon-name-part><tp:taxon-name-part taxon-name-part-type="uncertainty-rank">cf.</tp:taxon-name-part><tp:taxon-name-part taxon-name-part-type="species" reg="sinaica">sinaica</tp:taxon-name-part></tp:taxon-name><bold>B</bold><italic><tp:taxon-name><tp:taxon-name-part taxon-name-part-type="genus" reg="Alainites">Alainites</tp:taxon-name-part><tp:taxon-name-part taxon-name-part-type="species" reg="oukaimeden">oukaimeden</tp:taxon-name-part></tp:taxon-name></italic><bold>C</bold><italic><tp:taxon-name><tp:taxon-name-part taxon-name-part-type="genus" reg="Alainites">Alainites</tp:taxon-name-part><tp:taxon-name-part taxon-name-part-type="species" reg="sadati">sadati</tp:taxon-name-part></tp:taxon-name></italic><bold>D</bold><tp:taxon-name><tp:taxon-name-part taxon-name-part-type="genus" reg="Baetis">Baetis</tp:taxon-name-part> (<tp:taxon-name-part taxon-name-part-type="subgenus" reg="Patites">Patites</tp:taxon-name-part>)</tp:taxon-name> sp. <bold>E</bold><tp:taxon-name><tp:taxon-name-part taxon-name-part-type="genus" reg="Baetis">Baetis</tp:taxon-name-part> (<tp:taxon-name-part taxon-name-part-type="subgenus" reg="Baetis">Baetis</tp:taxon-name-part>) <tp:taxon-name-part taxon-name-part-type="species" reg="pavidus">pavidus</tp:taxon-name-part></tp:taxon-name>.</p></caption><graphic xmlns:xlink="http://www.w3.org/1999/xlink" xlink:href="zookeys-1139-137_article-94586__-g003.jpg" position="float" orientation="portrait" xlink:type="simple" id="oo_795194.jpg"><uri content-type="original_file" xlink:type="simple">https://binary.pensoft.net/fig/795194</uri></graphic></fig></tp:treatment-sec><ref-list><ref id="B72"><mixed-citation xmlns:xlink="http://www.w3.org/1999/xlink" xlink:type="simple"><person-group><name name-style="western"><surname>Thomas</surname><given-names>AGB</given-names></name><name name-style="western"><surname>Dia</surname><given-names>A</given-names></name></person-group> (<year>2000</year>) Compléments et corrections à la faune des Ephéméroptères du Proche Orient: 4. Description de l’imago mâle de <italic><tp:taxon-name><tp:taxon-name-part taxon-name-part-type="genus">Baetis</tp:taxon-name-part><tp:taxon-name-part taxon-name-part-type="species">baroukianus</tp:taxon-name-part></tp:taxon-name></italic> Thomas &amp; Dia, 1984 et érection de <italic><tp:taxon-name><tp:taxon-name-part taxon-name-part-type="genus">Patites</tp:taxon-name-part></tp:taxon-name></italic> n. subgen. (<tp:taxon-name><tp:taxon-name-part taxon-name-part-type="order">Ephemeroptera</tp:taxon-name-part></tp:taxon-name>, <tp:taxon-name><tp:taxon-name-part taxon-name-part-type="family">Baetidae</tp:taxon-name-part></tp:taxon-name>). Ephemera 1(2): 105–109 [1999].</mixed-citation></ref><ref id="B49"><mixed-citation xmlns:xlink="http://www.w3.org/1999/xlink" xlink:type="simple"><person-group><name name-style="western"><surname>Müller-Liebenau</surname><given-names>I</given-names></name></person-group> (<year>1969</year>) Revision der europäischen Arten der Gattung <italic><tp:taxon-name><tp:taxon-name-part taxon-name-part-type="genus">Baetis</tp:taxon-name-part></tp:taxon-name></italic> Leach, 1815 (<tp:taxon-name><tp:taxon-name-part taxon-name-part-type="class">Insecta</tp:taxon-name-part></tp:taxon-name>, <tp:taxon-name><tp:taxon-name-part taxon-name-part-type="order">Ephemeroptera</tp:taxon-name-part></tp:taxon-name>). Gewässer und Abwässer 48/49: 1–214.</mixed-citation></ref><ref id="B65"><mixed-citation xmlns:xlink="http://www.w3.org/1999/xlink" xlink:type="simple"><person-group><name name-style="western"><surname>Soldán</surname><given-names>T</given-names></name><name name-style="western"><surname>Thomas</surname><given-names>AGB</given-names></name></person-group> (<year>1983a</year>) <article-title>New and little-known species of mayflies (<tp:taxon-name><tp:taxon-name-part taxon-name-part-type="order">Ephemeroptera</tp:taxon-name-part></tp:taxon-name>) from Algeria.</article-title><source>Acta Entomologica Bohemoslovaca</source><volume>80</volume>: <fpage>356</fpage>–<lpage>376</lpage>.</mixed-citation></ref><ref id="B75"><mixed-citation xmlns:xlink="http://www.w3.org/1999/xlink" xlink:type="simple"><person-group><name name-style="western"><surname>Thomas</surname><given-names>AGB</given-names></name><name name-style="western"><surname>Boumaiza</surname><given-names>M</given-names></name><name name-style="western"><surname>Soldán</surname><given-names>T</given-names></name></person-group> (<year>1983</year>) <article-title><italic><tp:taxon-name><tp:taxon-name-part taxon-name-part-type="genus">Baetis</tp:taxon-name-part><tp:taxon-name-part taxon-name-part-type="species">punicus</tp:taxon-name-part></tp:taxon-name></italic> n.sp., Ephéméroptère nouveau de Tunisie (<tp:taxon-name><tp:taxon-name-part taxon-name-part-type="family">Baetidae</tp:taxon-name-part></tp:taxon-name>).</article-title><source>Annales de Limnologie</source><volume>19</volume>(<issue>2</issue>): <fpage>107</fpage>–<lpage>111</lpage>. <ext-link xlink:type="simple" ext-link-type="doi" xlink:href="10.1051/limn/1983010">https://doi.org/10.1051/limn/1983010</ext-link></mixed-citation></ref><ref id="B50"><mixed-citation xmlns:xlink="http://www.w3.org/1999/xlink" xlink:type="simple"><person-group><name name-style="western"><surname>Murria</surname><given-names>C</given-names></name><name name-style="western"><surname>Bonada</surname><given-names>N</given-names></name><name name-style="western"><surname>Vellend</surname><given-names>M</given-names></name><name name-style="western"><surname>Zamora-Munoz</surname><given-names>C</given-names></name><name name-style="western"><surname>Alba-Tercedor</surname><given-names>J</given-names></name><name name-style="western"><surname>Sainz-Cantero</surname><given-names>CE</given-names></name><name name-style="western"><surname>Garrido</surname><given-names>J</given-names></name><name name-style="western"><surname>Acosta</surname><given-names>R</given-names></name><name name-style="western"><surname>El Alami</surname><given-names>M</given-names></name><name name-style="western"><surname>Barquin</surname><given-names>J</given-names></name><name name-style="western"><surname>Derka</surname><given-names>T</given-names></name><name name-style="western"><surname>Alvarez-Cabria</surname><given-names>M</given-names></name><name name-style="western"><surname>Sainz-Bariain</surname><given-names>M</given-names></name><name name-style="western"><surname>Filipe</surname><given-names>AF</given-names></name><name name-style="western"><surname>Vogler</surname><given-names>AP</given-names></name></person-group> (<year>2017</year>) <article-title>Local environment rather than past climate determines community composition of mountain stream macroinvertebrates across Europe.</article-title><source>Molecular Ecology</source><volume>26</volume>(<issue>21</issue>): <fpage>6085</fpage>–<lpage>6099</lpage>. <ext-link xlink:type="simple" ext-link-type="doi" xlink:href="10.1111/mec.14346">https://doi.org/10.1111/mec.14346</ext-link></mixed-citation></ref><ref id="B6"><mixed-citation xmlns:xlink="http://www.w3.org/1999/xlink" xlink:type="simple"><person-group><name name-style="western"><surname>Benhadji</surname><given-names>N</given-names></name><name name-style="western"><surname>Sartori</surname><given-names>M</given-names></name><name name-style="western"><surname>Hassaine</surname><given-names>KA</given-names></name><name name-style="western"><surname>Gattolliat</surname><given-names>J-L</given-names></name></person-group> (<year>2020</year>) <article-title>Reports of <tp:taxon-name><tp:taxon-name-part taxon-name-part-type="family">Baetidae</tp:taxon-name-part></tp:taxon-name> (<tp:taxon-name><tp:taxon-name-part taxon-name-part-type="order">Ephemeroptera</tp:taxon-name-part></tp:taxon-name>) species from Tafna Basin, Algeria and biogeographic affinities revealed by DNA barcoding.</article-title><source>Biodiversity Data Journal</source><volume>8</volume>: <fpage>1</fpage>–<lpage>23</lpage>. <ext-link xlink:type="simple" ext-link-type="doi" xlink:href="10.3897/BDJ.8.e55596">https://doi.org/10.3897/BDJ.8.e55596</ext-link></mixed-citation></ref></ref-list></tp:taxon-treatment>
