# Supplementary material for: ﻿Baetidae (Baetidae, Ephemeroptera) in the Maghreb: state of the art, key, and perspectives
Source: Zookeys. 2023 Jan 13;1139:137–63. doi: 10.3897/zookeys.1139.94586 (PMC9860507; doi:10.3897/zookeys.1139.94586)
Supplement: XML Treatment for Baetis (Rhodobaetis) [file zookeys.1139.94586-treatment6.xml]

<!DOCTYPE tp:taxon-treatment
  PUBLIC "-//TaxonX//DTD Taxonomic Treatment Publishing DTD v0 20100105//EN" "tax-treatment-NSO.dtd">
<tp:taxon-treatment xmlns:tp="http://www.plazi.org/taxpub"><tp:treatment-meta><kwd-group><label>Taxon classification</label><kwd>
                <named-content content-type="kingdom">Animalia</named-content>
              </kwd><kwd>
                <named-content content-type="order">Ephemeroptera</named-content>
              </kwd><kwd>
                <named-content content-type="family">Baetidae</named-content>
              </kwd></kwd-group><mixed-citation publication-type="journal"><person-group><name><surname>Gattolliat</surname><given-names>Jean-Luc</given-names></name><name><surname>Samraoui</surname><given-names>Boudjéma</given-names></name><name><surname>Benhadji</surname><given-names>Nadhira</given-names></name><name><surname>Kechemir</surname><given-names>Lina</given-names></name><name><surname>Zrelli</surname><given-names>Sonia</given-names></name><name><surname>El Yaagoubi</surname><given-names>Sara</given-names></name><name><surname>El Moutaouakil</surname><given-names>Majida El Alami</given-names></name><name><surname>Sartori</surname><given-names>Michel</given-names></name></person-group><article-title>﻿<tp:taxon-name><tp:taxon-name-part taxon-name-part-type="family">Baetidae</tp:taxon-name-part></tp:taxon-name> (<tp:taxon-name><tp:taxon-name-part taxon-name-part-type="family">Baetidae</tp:taxon-name-part></tp:taxon-name>, <tp:taxon-name><tp:taxon-name-part taxon-name-part-type="order">Ephemeroptera</tp:taxon-name-part></tp:taxon-name>) in the Maghreb: state of the art, key, and perspectives</article-title><source>Zookeys</source><day>13</day><month>01</month><year>2023</year><volume>1139</volume><fpage>137</fpage><lpage>163</lpage><pub-id pub-id-type="doi">10.3897/zookeys.1139.94586</pub-id></mixed-citation></tp:treatment-meta><tp:nomenclature><label>﻿3.3</label><tp:taxon-name><object-id xmlns:xlink="http://www.w3.org/1999/xlink" content-type="arpha" xlink:type="simple">09D68C63-2470-5CF7-8AAE-5DF82F0F33FF</object-id><tp:taxon-name-part taxon-name-part-type="genus" reg="Baetis">Baetis</tp:taxon-name-part> (<tp:taxon-name-part taxon-name-part-type="subgenus" reg="Rhodobaetis">Rhodobaetis</tp:taxon-name-part>)</tp:taxon-name><tp:taxon-authority>Jacob, 2003</tp:taxon-authority></tp:nomenclature><tp:treatment-sec sec-type="diagnosis" id="SECID0ENLAG"><title>Diagnosis.</title><p>1) Gills with spine-like setae along the costal margin; 2) Distal margin of tergites with spatulas in addition to triangular spines; 3) paracercus length 2/3 of cerci.</p></tp:treatment-sec><tp:treatment-sec sec-type="remarks" id="SECID0ESLAG"><title>Remarks.</title><p>The subgenus <tp:taxon-name><tp:taxon-name-part taxon-name-part-type="genus" reg="Baetis"/><tp:taxon-name-part taxon-name-part-type="subgenus" reg="Rhodobaetis">Rhodobaetis</tp:taxon-name-part></tp:taxon-name> is widely distributed in the Maghreb where it colonizes all types of running waters. Colouration, size, setation of legs and degree of development of the spine-like setae on the gills are highly variable, but may also represent plasticity and intraspecific variations. Three species of <italic><tp:taxon-name><tp:taxon-name-part taxon-name-part-type="genus" reg="Baetis"/><tp:taxon-name-part taxon-name-part-type="subgenus" reg="Rhodobaetis">Rhodobaetis</tp:taxon-name-part></tp:taxon-name></italic> are reported from Maghreb with certainty: <tp:taxon-name><tp:taxon-name-part taxon-name-part-type="genus" reg="Baetis">Baetis</tp:taxon-name-part> (<tp:taxon-name-part taxon-name-part-type="subgenus" reg="Rhodobaetis">Rhodobaetis</tp:taxon-name-part>) <tp:taxon-name-part taxon-name-part-type="species" reg="atlanticus">atlanticus</tp:taxon-name-part></tp:taxon-name> Soldán &amp; Godunko, 2006 (Fig. <xref ref-type="fig" rid="F4">4A</xref>), <tp:taxon-name><tp:taxon-name-part taxon-name-part-type="genus" reg="Baetis">Baetis</tp:taxon-name-part> (<tp:taxon-name-part taxon-name-part-type="subgenus" reg="Rhodobaetis">Rhodobaetis</tp:taxon-name-part>) <tp:taxon-name-part taxon-name-part-type="species" reg="chelif">chelif</tp:taxon-name-part></tp:taxon-name> Soldán, Godunko &amp; Thomas, 2005 and <tp:taxon-name><tp:taxon-name-part taxon-name-part-type="genus" reg="Baetis">Baetis</tp:taxon-name-part> (<tp:taxon-name-part taxon-name-part-type="subgenus" reg="Rhodobaetis">Rhodobaetis</tp:taxon-name-part>) <tp:taxon-name-part taxon-name-part-type="species" reg="sinespinosus">sinespinosus</tp:taxon-name-part></tp:taxon-name> Soldán &amp; Thomas, 1983. Reports of <tp:taxon-name><tp:taxon-name-part taxon-name-part-type="genus" reg="Baetis">Baetis</tp:taxon-name-part> (<tp:taxon-name-part taxon-name-part-type="subgenus" reg="Rhodobaetis">Rhodobaetis</tp:taxon-name-part>) <tp:taxon-name-part taxon-name-part-type="species" reg="rhodani">rhodani</tp:taxon-name-part></tp:taxon-name> (Pictet, 1843) in Maghreb probably concern misidentification of one of the three species mentioned above. In most cases, <tp:taxon-name><tp:taxon-name-part taxon-name-part-type="genus" reg="Baetis">B.</tp:taxon-name-part> (<tp:taxon-name-part taxon-name-part-type="subgenus" reg="Rhodobaetis">R.</tp:taxon-name-part>) <tp:taxon-name-part taxon-name-part-type="species" reg="rhodani">rhodani</tp:taxon-name-part></tp:taxon-name> must be considered sensu lato and by consequence as equivalent to <italic><tp:taxon-name><tp:taxon-name-part taxon-name-part-type="genus" reg="Rhodobaetis">Rhodobaetis</tp:taxon-name-part></tp:taxon-name></italic>. Distinction of the three species is rather difficult as important intraspecific variations have been found at least in <tp:taxon-name><tp:taxon-name-part taxon-name-part-type="genus" reg="Baetis">B.</tp:taxon-name-part> (<tp:taxon-name-part taxon-name-part-type="subgenus" reg="Rhodobaetis">R.</tp:taxon-name-part>) <tp:taxon-name-part taxon-name-part-type="species" reg="atlanticus">atlanticus</tp:taxon-name-part></tp:taxon-name>. Only two reliable characters allow the separation of the three species: <tp:taxon-name><tp:taxon-name-part taxon-name-part-type="genus" reg="Baetis">B.</tp:taxon-name-part> (<tp:taxon-name-part taxon-name-part-type="subgenus" reg="Rhodobaetis">R.</tp:taxon-name-part>) <tp:taxon-name-part taxon-name-part-type="species" reg="sinespinosus">sinespinosus</tp:taxon-name-part></tp:taxon-name> has no scale at the tip of maxillary palp and four rows of setae at apex of paraglossae; <tp:taxon-name><tp:taxon-name-part taxon-name-part-type="genus" reg="Baetis">B.</tp:taxon-name-part> (<tp:taxon-name-part taxon-name-part-type="subgenus" reg="Rhodobaetis">R.</tp:taxon-name-part>) <tp:taxon-name-part taxon-name-part-type="species" reg="atlanticus">atlanticus</tp:taxon-name-part></tp:taxon-name> and <tp:taxon-name><tp:taxon-name-part taxon-name-part-type="genus" reg="Baetis">B.</tp:taxon-name-part> (<tp:taxon-name-part taxon-name-part-type="subgenus" reg="Rhodobaetis">R.</tp:taxon-name-part>) <tp:taxon-name-part taxon-name-part-type="species" reg="chelif">chelif</tp:taxon-name-part></tp:taxon-name> have one scale at the tip of maxillary palp and differ by number of rows at the apex of paraglossae (three in <tp:taxon-name><tp:taxon-name-part taxon-name-part-type="genus" reg="Baetis">B.</tp:taxon-name-part> (<tp:taxon-name-part taxon-name-part-type="subgenus" reg="Rhodobaetis">R.</tp:taxon-name-part>) <tp:taxon-name-part taxon-name-part-type="species" reg="atlanticus">atlanticus</tp:taxon-name-part></tp:taxon-name> and four in <tp:taxon-name><tp:taxon-name-part taxon-name-part-type="genus" reg="Baetis">B.</tp:taxon-name-part> (<tp:taxon-name-part taxon-name-part-type="subgenus" reg="Rhodobaetis">R.</tp:taxon-name-part>) <tp:taxon-name-part taxon-name-part-type="species" reg="chelif">chelif</tp:taxon-name-part></tp:taxon-name>) (<xref ref-type="bibr" rid="B65">Soldán and Thomas 1983a</xref>; <xref ref-type="bibr" rid="B68">Soldán et al. 2005</xref>; <xref ref-type="bibr" rid="B64">Soldán and Godunko 2006</xref>). The three species are at least partially sympatric and can be collected in the same site. Specific identification is therefore very difficult. It requires high expertise and slides preparation; it should be also corroborated by molecular analysis.</p><fig id="F4" position="float" orientation="portrait"><object-id xmlns:xlink="http://www.w3.org/1999/xlink" content-type="doi" xlink:type="simple">10.3897/zookeys.1139.94586.figure4</object-id><object-id xmlns:xlink="http://www.w3.org/1999/xlink" content-type="arpha" xlink:type="simple">2ED8BAD4-46AA-51B8-9F49-CB4BE6D2FF17</object-id><label>Figure 4.</label><caption><p><tp:taxon-name><tp:taxon-name-part taxon-name-part-type="family">Baetidae</tp:taxon-name-part></tp:taxon-name>: larvae in toto in dorsal view <bold>A</bold><tp:taxon-name><tp:taxon-name-part taxon-name-part-type="genus" reg="Baetis">Baetis</tp:taxon-name-part> (<tp:taxon-name-part taxon-name-part-type="subgenus" reg="Rhodobaetis">Rhodobaetis</tp:taxon-name-part>) <tp:taxon-name-part taxon-name-part-type="species" reg="atlanticus">atlanticus</tp:taxon-name-part></tp:taxon-name><bold>B</bold><italic><tp:taxon-name><tp:taxon-name-part taxon-name-part-type="genus" reg="Centroptilum">Centroptilum</tp:taxon-name-part><tp:taxon-name-part taxon-name-part-type="species" reg="alamiae">alamiae</tp:taxon-name-part></tp:taxon-name></italic><bold>C</bold><italic><tp:taxon-name><tp:taxon-name-part taxon-name-part-type="genus" reg="Cheleocloeon">Cheleocloeon</tp:taxon-name-part><tp:taxon-name-part taxon-name-part-type="species" reg="dimorphicum">dimorphicum</tp:taxon-name-part></tp:taxon-name></italic><bold>D</bold><italic><tp:taxon-name><tp:taxon-name-part taxon-name-part-type="genus" reg="Cheleocloeon">Cheleocloeon</tp:taxon-name-part><tp:taxon-name-part taxon-name-part-type="species" reg="dimorphicum">dimorphicum</tp:taxon-name-part></tp:taxon-name></italic> (ready to molt specimen) <bold>E</bold><italic><tp:taxon-name><tp:taxon-name-part taxon-name-part-type="genus" reg="Cloeon">Cloeon</tp:taxon-name-part><tp:taxon-name-part taxon-name-part-type="species" reg="peregrinator">peregrinator</tp:taxon-name-part></tp:taxon-name></italic><bold>F</bold><tp:taxon-name><tp:taxon-name-part taxon-name-part-type="genus" reg="Labiobaetis">Labiobaetis</tp:taxon-name-part><tp:taxon-name-part taxon-name-part-type="uncertainty-rank">cf.</tp:taxon-name-part><tp:taxon-name-part taxon-name-part-type="species" reg="neglectus">neglectus</tp:taxon-name-part></tp:taxon-name>.</p></caption><graphic xmlns:xlink="http://www.w3.org/1999/xlink" xlink:href="zookeys-1139-137_article-94586__-g004.jpg" position="float" orientation="portrait" xlink:type="simple" id="oo_795195.jpg"><uri content-type="original_file" xlink:type="simple">https://binary.pensoft.net/fig/795195</uri></graphic></fig></tp:treatment-sec><ref-list><ref id="B65"><mixed-citation xmlns:xlink="http://www.w3.org/1999/xlink" xlink:type="simple"><person-group><name name-style="western"><surname>Soldán</surname><given-names>T</given-names></name><name name-style="western"><surname>Thomas</surname><given-names>AGB</given-names></name></person-group> (<year>1983a</year>) <article-title>New and little-known species of mayflies (<tp:taxon-name><tp:taxon-name-part taxon-name-part-type="order">Ephemeroptera</tp:taxon-name-part></tp:taxon-name>) from Algeria.</article-title><source>Acta Entomologica Bohemoslovaca</source><volume>80</volume>: <fpage>356</fpage>–<lpage>376</lpage>.</mixed-citation></ref><ref id="B68"><mixed-citation xmlns:xlink="http://www.w3.org/1999/xlink" xlink:type="simple"><person-group><name name-style="western"><surname>Soldán</surname><given-names>T</given-names></name><name name-style="western"><surname>Godunko</surname><given-names>RJ</given-names></name><name name-style="western"><surname>Thomas</surname><given-names>AG</given-names></name></person-group> (<year>2005</year>) <article-title><italic><tp:taxon-name><tp:taxon-name-part taxon-name-part-type="genus">Baetis</tp:taxon-name-part><tp:taxon-name-part taxon-name-part-type="species">chelif</tp:taxon-name-part></tp:taxon-name></italic> n. sp., a new mayfly from Algeria with notes on <italic><tp:taxon-name><tp:taxon-name-part taxon-name-part-type="genus">B.</tp:taxon-name-part><tp:taxon-name-part taxon-name-part-type="species">sinespinosus</tp:taxon-name-part></tp:taxon-name></italic> Soldán &amp; Thomas, 1983, n. stat. (<tp:taxon-name><tp:taxon-name-part taxon-name-part-type="order">Ephemeroptera</tp:taxon-name-part></tp:taxon-name>: <tp:taxon-name><tp:taxon-name-part taxon-name-part-type="family">Baetidae</tp:taxon-name-part></tp:taxon-name>).</article-title><source>Genus</source><volume>16</volume>(<issue>2</issue>): <fpage>155</fpage>–<lpage>165</lpage>.</mixed-citation></ref><ref id="B64"><mixed-citation xmlns:xlink="http://www.w3.org/1999/xlink" xlink:type="simple"><person-group><name name-style="western"><surname>Soldán</surname><given-names>T</given-names></name><name name-style="western"><surname>Godunko</surname><given-names>RJ</given-names></name></person-group> (<year>2006</year>) <article-title><italic><tp:taxon-name><tp:taxon-name-part taxon-name-part-type="genus">Baetis</tp:taxon-name-part><tp:taxon-name-part taxon-name-part-type="species">atlanticus</tp:taxon-name-part></tp:taxon-name></italic> n. sp., a new species of the subgenus <tp:taxon-name><tp:taxon-name-part taxon-name-part-type="genus"/><tp:taxon-name-part taxon-name-part-type="subgenus">Rhodobaetis</tp:taxon-name-part></tp:taxon-name> Jacob, 2003 from Madeira, Portugal (<tp:taxon-name><tp:taxon-name-part taxon-name-part-type="order">Ephemeroptera</tp:taxon-name-part></tp:taxon-name>: <tp:taxon-name><tp:taxon-name-part taxon-name-part-type="family">Baetidae</tp:taxon-name-part></tp:taxon-name>).</article-title><source>Genus</source><volume>17</volume>(<issue>1</issue>): <fpage>5</fpage>–<lpage>17</lpage>.</mixed-citation></ref></ref-list></tp:taxon-treatment>
