# Supplementary material for: ﻿Baetidae (Baetidae, Ephemeroptera) in the Maghreb: state of the art, key, and perspectives
Source: Zookeys. 2023 Jan 13;1139:137–63. doi: 10.3897/zookeys.1139.94586 (PMC9860507; doi:10.3897/zookeys.1139.94586)
Supplement: XML Treatment for Centroptilum [file zookeys.1139.94586-treatment7.xml]

<!DOCTYPE tp:taxon-treatment
  PUBLIC "-//TaxonX//DTD Taxonomic Treatment Publishing DTD v0 20100105//EN" "tax-treatment-NSO.dtd">
<tp:taxon-treatment xmlns:tp="http://www.plazi.org/taxpub"><tp:treatment-meta><kwd-group><label>Taxon classification</label><kwd>
                <named-content content-type="kingdom">Animalia</named-content>
              </kwd><kwd>
                <named-content content-type="order">Ephemeroptera</named-content>
              </kwd><kwd>
                <named-content content-type="family">Baetidae</named-content>
              </kwd></kwd-group><mixed-citation publication-type="journal"><person-group><name><surname>Gattolliat</surname><given-names>Jean-Luc</given-names></name><name><surname>Samraoui</surname><given-names>Boudjéma</given-names></name><name><surname>Benhadji</surname><given-names>Nadhira</given-names></name><name><surname>Kechemir</surname><given-names>Lina</given-names></name><name><surname>Zrelli</surname><given-names>Sonia</given-names></name><name><surname>El Yaagoubi</surname><given-names>Sara</given-names></name><name><surname>El Moutaouakil</surname><given-names>Majida El Alami</given-names></name><name><surname>Sartori</surname><given-names>Michel</given-names></name></person-group><article-title>﻿<tp:taxon-name><tp:taxon-name-part taxon-name-part-type="family">Baetidae</tp:taxon-name-part></tp:taxon-name> (<tp:taxon-name><tp:taxon-name-part taxon-name-part-type="family">Baetidae</tp:taxon-name-part></tp:taxon-name>, <tp:taxon-name><tp:taxon-name-part taxon-name-part-type="order">Ephemeroptera</tp:taxon-name-part></tp:taxon-name>) in the Maghreb: state of the art, key, and perspectives</article-title><source>Zookeys</source><day>13</day><month>01</month><year>2023</year><volume>1139</volume><fpage>137</fpage><lpage>163</lpage><pub-id pub-id-type="doi">10.3897/zookeys.1139.94586</pub-id></mixed-citation></tp:treatment-meta><tp:nomenclature><label>﻿4.</label><tp:taxon-name>
              <object-id xmlns:xlink="http://www.w3.org/1999/xlink" content-type="arpha" xlink:type="simple">0E232ED6-70BE-55B2-A0A3-63F397638AC9</object-id>
              <tp:taxon-name-part taxon-name-part-type="genus" reg="Centroptilum">Centroptilum</tp:taxon-name-part>
            </tp:taxon-name><tp:taxon-authority>Eaton, 1869</tp:taxon-authority></tp:nomenclature><tp:treatment-sec sec-type="diagnosis" id="SECID0EBWAG"><title>Diagnosis.</title><p>1) Both mandibles with a row of abundant setae between prostheca and mola; 2) gills present on segment I to VII, all simple and elongated; 3) absence of spines on the lateral margin of abdominal segments; 4) paracercus subequal in length to cerci.</p></tp:treatment-sec><tp:treatment-sec sec-type="remarks" id="SECID0EGWAG"><title>Remarks.</title><p>All the specimens we checked from the North-East of Algeria and North Morocco belong to the two recently described species <italic><tp:taxon-name><tp:taxon-name-part taxon-name-part-type="genus" reg="Centroptilum">Centroptilum</tp:taxon-name-part><tp:taxon-name-part taxon-name-part-type="species" reg="alamiae">alamiae</tp:taxon-name-part></tp:taxon-name></italic> Kaltenbach, Vuataz &amp; Gattolliat, 2022 (Fig. <xref ref-type="fig" rid="F4">4B</xref>) and <italic><tp:taxon-name><tp:taxon-name-part taxon-name-part-type="genus" reg="Centroptilum">Centroptilum</tp:taxon-name-part><tp:taxon-name-part taxon-name-part-type="species" reg="samraouii">samraouii</tp:taxon-name-part></tp:taxon-name></italic> Kaltenbach, Vuataz &amp; Gattolliat, 2022. Both species are closely related to <italic><tp:taxon-name><tp:taxon-name-part taxon-name-part-type="genus" reg="Centroptilum">Centroptilum</tp:taxon-name-part><tp:taxon-name-part taxon-name-part-type="species" reg="luteolum">luteolum</tp:taxon-name-part></tp:taxon-name></italic> (Müller, 1776) but clearly different both morphologically and genetically (<xref ref-type="bibr" rid="B39">Kaltenbach et al. 2022</xref>). The description of the species <italic><tp:taxon-name><tp:taxon-name-part taxon-name-part-type="genus" reg="Centroptilum">Centroptilum</tp:taxon-name-part><tp:taxon-name-part taxon-name-part-type="species" reg="algiricum">algiricum</tp:taxon-name-part></tp:taxon-name></italic> Eaton, 1899 was based on male and female imagoes collected close to Tizi-Ouzou (Algeria) (<xref ref-type="bibr" rid="B18">Eaton 1899</xref>). According to the shape of the hindwing, especially of its apex, this species should be assigned to <italic><tp:taxon-name><tp:taxon-name-part taxon-name-part-type="genus" reg="Procloeon">Procloeon</tp:taxon-name-part></tp:taxon-name></italic> rather than to <italic><tp:taxon-name><tp:taxon-name-part taxon-name-part-type="genus" reg="Centroptilum">Centroptilum</tp:taxon-name-part></tp:taxon-name></italic> and therefore cannot be considered as the winged stage of one of the two new species of <italic><tp:taxon-name><tp:taxon-name-part taxon-name-part-type="genus" reg="Centroptilum">Centroptilum</tp:taxon-name-part></tp:taxon-name></italic> (<xref ref-type="bibr" rid="B60">Samraoui et al. 2021c</xref>).</p></tp:treatment-sec><tp:treatment-sec><!--Section generated to contain objects referenced in tp:taxon-treatment.--><fig id="F4" position="float" orientation="portrait"><object-id xmlns:xlink="http://www.w3.org/1999/xlink" content-type="doi" xlink:type="simple">10.3897/zookeys.1139.94586.figure4</object-id><object-id xmlns:xlink="http://www.w3.org/1999/xlink" content-type="arpha" xlink:type="simple">2ED8BAD4-46AA-51B8-9F49-CB4BE6D2FF17</object-id><label>Figure 4.</label><caption><p><tp:taxon-name><tp:taxon-name-part taxon-name-part-type="family">Baetidae</tp:taxon-name-part></tp:taxon-name>: larvae in toto in dorsal view <bold>A</bold><tp:taxon-name><tp:taxon-name-part taxon-name-part-type="genus" reg="Baetis">Baetis</tp:taxon-name-part> (<tp:taxon-name-part taxon-name-part-type="subgenus" reg="Rhodobaetis">Rhodobaetis</tp:taxon-name-part>) <tp:taxon-name-part taxon-name-part-type="species" reg="atlanticus">atlanticus</tp:taxon-name-part></tp:taxon-name><bold>B</bold><italic><tp:taxon-name><tp:taxon-name-part taxon-name-part-type="genus" reg="Centroptilum">Centroptilum</tp:taxon-name-part><tp:taxon-name-part taxon-name-part-type="species" reg="alamiae">alamiae</tp:taxon-name-part></tp:taxon-name></italic><bold>C</bold><italic><tp:taxon-name><tp:taxon-name-part taxon-name-part-type="genus" reg="Cheleocloeon">Cheleocloeon</tp:taxon-name-part><tp:taxon-name-part taxon-name-part-type="species" reg="dimorphicum">dimorphicum</tp:taxon-name-part></tp:taxon-name></italic><bold>D</bold><italic><tp:taxon-name><tp:taxon-name-part taxon-name-part-type="genus" reg="Cheleocloeon">Cheleocloeon</tp:taxon-name-part><tp:taxon-name-part taxon-name-part-type="species" reg="dimorphicum">dimorphicum</tp:taxon-name-part></tp:taxon-name></italic> (ready to molt specimen) <bold>E</bold><italic><tp:taxon-name><tp:taxon-name-part taxon-name-part-type="genus" reg="Cloeon">Cloeon</tp:taxon-name-part><tp:taxon-name-part taxon-name-part-type="species" reg="peregrinator">peregrinator</tp:taxon-name-part></tp:taxon-name></italic><bold>F</bold><tp:taxon-name><tp:taxon-name-part taxon-name-part-type="genus" reg="Labiobaetis">Labiobaetis</tp:taxon-name-part><tp:taxon-name-part taxon-name-part-type="uncertainty-rank">cf.</tp:taxon-name-part><tp:taxon-name-part taxon-name-part-type="species" reg="neglectus">neglectus</tp:taxon-name-part></tp:taxon-name>.</p></caption><graphic xmlns:xlink="http://www.w3.org/1999/xlink" xlink:href="zookeys-1139-137_article-94586__-g004.jpg" position="float" orientation="portrait" xlink:type="simple" id="oo_795195.jpg"><uri content-type="original_file" xlink:type="simple">https://binary.pensoft.net/fig/795195</uri></graphic></fig></tp:treatment-sec><ref-list><ref id="B39"><mixed-citation xmlns:xlink="http://www.w3.org/1999/xlink" xlink:type="simple"><person-group><name name-style="western"><surname>Kaltenbach</surname><given-names>T</given-names></name><name name-style="western"><surname>Vuataz</surname><given-names>L</given-names></name><name name-style="western"><surname>Samraoui</surname><given-names>B</given-names></name><name name-style="western"><surname>El Yaagoubi</surname><given-names>S</given-names></name><name name-style="western"><surname>El Alami</surname><given-names>M</given-names></name><name name-style="western"><surname>Gattolliat</surname><given-names>JL</given-names></name></person-group> (<year>2022</year>) <article-title>Two new species of <italic><tp:taxon-name><tp:taxon-name-part taxon-name-part-type="genus">Centroptilum</tp:taxon-name-part></tp:taxon-name></italic> Eaton, 1869 from North Africa (<tp:taxon-name><tp:taxon-name-part taxon-name-part-type="order">Ephemeroptera</tp:taxon-name-part></tp:taxon-name>, <tp:taxon-name><tp:taxon-name-part taxon-name-part-type="family">Baetidae</tp:taxon-name-part></tp:taxon-name>).</article-title><source>ZooKeys</source><volume>1131</volume>: <fpage>71</fpage>–<lpage>97</lpage>. <ext-link xlink:type="simple" ext-link-type="doi" xlink:href="10.3897/zookeys.1131.91017">https://doi.org/10.3897/zookeys.1131.91017</ext-link></mixed-citation></ref><ref id="B18"><mixed-citation xmlns:xlink="http://www.w3.org/1999/xlink" xlink:type="simple"><person-group><name name-style="western"><surname>Eaton</surname><given-names>AE</given-names></name></person-group> (<year>1899</year>) <article-title>List of <tp:taxon-name><tp:taxon-name-part taxon-name-part-type="family">Ephemeridae</tp:taxon-name-part></tp:taxon-name> hitherto observed in Algeria, with localities.</article-title><source>Entomologist’s Monthly Magazine</source><volume>35</volume>: <fpage>4</fpage>–<lpage>5</lpage>.</mixed-citation></ref><ref id="B60"><mixed-citation xmlns:xlink="http://www.w3.org/1999/xlink" xlink:type="simple"><person-group><name name-style="western"><surname>Samraoui</surname><given-names>B</given-names></name><name name-style="western"><surname>Márquez-Rodríguez</surname><given-names>J</given-names></name><name name-style="western"><surname>Ferreras-Romero</surname><given-names>M</given-names></name><name name-style="western"><surname>El-Serehy</surname><given-names>HA</given-names></name><name name-style="western"><surname>Samraoui</surname><given-names>F</given-names></name><name name-style="western"><surname>Sartori</surname><given-names>M</given-names></name><name name-style="western"><surname>Gattolliat</surname><given-names>J-L</given-names></name></person-group> (<year>2021c</year>) <article-title>Biogeography, ecology, and conservation of mayfly communities of relict mountain streams, north-eastern Algeria.</article-title><source>Aquatic Conservation</source><volume>31</volume>(<issue>12</issue>): <fpage>3357</fpage>–<lpage>3369</lpage>. <ext-link xlink:type="simple" ext-link-type="doi" xlink:href="10.1002/aqc.3719">https://doi.org/10.1002/aqc.3719</ext-link></mixed-citation></ref></ref-list></tp:taxon-treatment>
