# Supplementary material for: ﻿Baetidae (Baetidae, Ephemeroptera) in the Maghreb: state of the art, key, and perspectives
Source: Zookeys. 2023 Jan 13;1139:137–63. doi: 10.3897/zookeys.1139.94586 (PMC9860507; doi:10.3897/zookeys.1139.94586)
Supplement: XML Treatment for Cheleocloeon [file zookeys.1139.94586-treatment8.xml]

<!DOCTYPE tp:taxon-treatment
  PUBLIC "-//TaxonX//DTD Taxonomic Treatment Publishing DTD v0 20100105//EN" "tax-treatment-NSO.dtd">
<tp:taxon-treatment xmlns:tp="http://www.plazi.org/taxpub"><tp:treatment-meta><kwd-group><label>Taxon classification</label><kwd>
                <named-content content-type="kingdom">Animalia</named-content>
              </kwd><kwd>
                <named-content content-type="order">Ephemeroptera</named-content>
              </kwd><kwd>
                <named-content content-type="family">Baetidae</named-content>
              </kwd></kwd-group><mixed-citation publication-type="journal"><person-group><name><surname>Gattolliat</surname><given-names>Jean-Luc</given-names></name><name><surname>Samraoui</surname><given-names>Boudjéma</given-names></name><name><surname>Benhadji</surname><given-names>Nadhira</given-names></name><name><surname>Kechemir</surname><given-names>Lina</given-names></name><name><surname>Zrelli</surname><given-names>Sonia</given-names></name><name><surname>El Yaagoubi</surname><given-names>Sara</given-names></name><name><surname>El Moutaouakil</surname><given-names>Majida El Alami</given-names></name><name><surname>Sartori</surname><given-names>Michel</given-names></name></person-group><article-title>﻿<tp:taxon-name><tp:taxon-name-part taxon-name-part-type="family">Baetidae</tp:taxon-name-part></tp:taxon-name> (<tp:taxon-name><tp:taxon-name-part taxon-name-part-type="family">Baetidae</tp:taxon-name-part></tp:taxon-name>, <tp:taxon-name><tp:taxon-name-part taxon-name-part-type="order">Ephemeroptera</tp:taxon-name-part></tp:taxon-name>) in the Maghreb: state of the art, key, and perspectives</article-title><source>Zookeys</source><day>13</day><month>01</month><year>2023</year><volume>1139</volume><fpage>137</fpage><lpage>163</lpage><pub-id pub-id-type="doi">10.3897/zookeys.1139.94586</pub-id></mixed-citation></tp:treatment-meta><tp:nomenclature><label>﻿5.</label><tp:taxon-name>
              <object-id xmlns:xlink="http://www.w3.org/1999/xlink" content-type="arpha" xlink:type="simple">BB8988B9-0287-58E3-873D-2B3A1D02ACFC</object-id>
              <tp:taxon-name-part taxon-name-part-type="genus" reg="Cheleocloeon">Cheleocloeon</tp:taxon-name-part>
            </tp:taxon-name><tp:taxon-authority>Wuillot &amp; Gillies, 1993</tp:taxon-authority></tp:nomenclature><tp:treatment-sec sec-type="diagnosis" id="SECID0E4ZAG"><title>Diagnosis.</title><p>1) Claws elongate with two rows of minute denticles; 2) Second segment of the labial palp with a thumb-like process; 3) paracercus subequal to cerci; 4) male with hindwing pads and female without.</p></tp:treatment-sec><tp:treatment-sec sec-type="remarks" id="SECID0EC1AG"><title>Remarks.</title><p>The genus <italic><tp:taxon-name><tp:taxon-name-part taxon-name-part-type="genus" reg="Cheleocloeon">Cheleocloeon</tp:taxon-name-part></tp:taxon-name></italic> is mostly diversified in the Afrotropical region and reaches in the Maghreb its north-western limit. <italic><tp:taxon-name><tp:taxon-name-part taxon-name-part-type="genus" reg="Cheleocloeon">Cheleocloeon</tp:taxon-name-part><tp:taxon-name-part taxon-name-part-type="species" reg="dimorphicum">dimorphicum</tp:taxon-name-part></tp:taxon-name></italic> (Soldán &amp; Thomas, 1985) is the single species of the genus reported from Maghreb (Fig. <xref ref-type="fig" rid="F4">4C, D</xref>). This endemic species is widespread through this area but seems nowhere abundant (<xref ref-type="bibr" rid="B67">Soldán and Thomas 1985</xref>; <xref ref-type="bibr" rid="B12">Boumaiza and Thomas 1995</xref>; <xref ref-type="bibr" rid="B46">Mabrouki et al. 2017</xref>; <xref ref-type="bibr" rid="B22">El Alami et al. 2022a</xref>).</p></tp:treatment-sec><tp:treatment-sec><!--Section generated to contain objects referenced in tp:taxon-treatment.--><fig id="F4" position="float" orientation="portrait"><object-id xmlns:xlink="http://www.w3.org/1999/xlink" content-type="doi" xlink:type="simple">10.3897/zookeys.1139.94586.figure4</object-id><object-id xmlns:xlink="http://www.w3.org/1999/xlink" content-type="arpha" xlink:type="simple">2ED8BAD4-46AA-51B8-9F49-CB4BE6D2FF17</object-id><label>Figure 4.</label><caption><p><tp:taxon-name><tp:taxon-name-part taxon-name-part-type="family">Baetidae</tp:taxon-name-part></tp:taxon-name>: larvae in toto in dorsal view <bold>A</bold><tp:taxon-name><tp:taxon-name-part taxon-name-part-type="genus" reg="Baetis">Baetis</tp:taxon-name-part> (<tp:taxon-name-part taxon-name-part-type="subgenus" reg="Rhodobaetis">Rhodobaetis</tp:taxon-name-part>) <tp:taxon-name-part taxon-name-part-type="species" reg="atlanticus">atlanticus</tp:taxon-name-part></tp:taxon-name><bold>B</bold><italic><tp:taxon-name><tp:taxon-name-part taxon-name-part-type="genus" reg="Centroptilum">Centroptilum</tp:taxon-name-part><tp:taxon-name-part taxon-name-part-type="species" reg="alamiae">alamiae</tp:taxon-name-part></tp:taxon-name></italic><bold>C</bold><italic><tp:taxon-name><tp:taxon-name-part taxon-name-part-type="genus" reg="Cheleocloeon">Cheleocloeon</tp:taxon-name-part><tp:taxon-name-part taxon-name-part-type="species" reg="dimorphicum">dimorphicum</tp:taxon-name-part></tp:taxon-name></italic><bold>D</bold><italic><tp:taxon-name><tp:taxon-name-part taxon-name-part-type="genus" reg="Cheleocloeon">Cheleocloeon</tp:taxon-name-part><tp:taxon-name-part taxon-name-part-type="species" reg="dimorphicum">dimorphicum</tp:taxon-name-part></tp:taxon-name></italic> (ready to molt specimen) <bold>E</bold><italic><tp:taxon-name><tp:taxon-name-part taxon-name-part-type="genus" reg="Cloeon">Cloeon</tp:taxon-name-part><tp:taxon-name-part taxon-name-part-type="species" reg="peregrinator">peregrinator</tp:taxon-name-part></tp:taxon-name></italic><bold>F</bold><tp:taxon-name><tp:taxon-name-part taxon-name-part-type="genus" reg="Labiobaetis">Labiobaetis</tp:taxon-name-part><tp:taxon-name-part taxon-name-part-type="uncertainty-rank">cf.</tp:taxon-name-part><tp:taxon-name-part taxon-name-part-type="species" reg="neglectus">neglectus</tp:taxon-name-part></tp:taxon-name>.</p></caption><graphic xmlns:xlink="http://www.w3.org/1999/xlink" xlink:href="zookeys-1139-137_article-94586__-g004.jpg" position="float" orientation="portrait" xlink:type="simple" id="oo_795195.jpg"><uri content-type="original_file" xlink:type="simple">https://binary.pensoft.net/fig/795195</uri></graphic></fig></tp:treatment-sec><ref-list><ref id="B67"><mixed-citation xmlns:xlink="http://www.w3.org/1999/xlink" xlink:type="simple"><person-group><name name-style="western"><surname>Soldán</surname><given-names>T</given-names></name><name name-style="western"><surname>Thomas</surname><given-names>AG</given-names></name></person-group> (<year>1985</year>) <article-title><italic><tp:taxon-name><tp:taxon-name-part taxon-name-part-type="genus">Centroptilum</tp:taxon-name-part><tp:taxon-name-part taxon-name-part-type="species">dimorphicum</tp:taxon-name-part></tp:taxon-name></italic> sp. n., a new species of mayfly (<tp:taxon-name><tp:taxon-name-part taxon-name-part-type="order">Ephemeroptera</tp:taxon-name-part></tp:taxon-name>, <tp:taxon-name><tp:taxon-name-part taxon-name-part-type="family">Baetidae</tp:taxon-name-part></tp:taxon-name>) from Algeria.</article-title><source>Acta Entomologica Bohemoslovaca</source><volume>82</volume>: <fpage>180</fpage>–<lpage>186</lpage>.</mixed-citation></ref><ref id="B12"><mixed-citation xmlns:xlink="http://www.w3.org/1999/xlink" xlink:type="simple"><person-group><name name-style="western"><surname>Boumaiza</surname><given-names>M</given-names></name><name name-style="western"><surname>Thomas</surname><given-names>A</given-names></name></person-group> (<year>1995</year>) <article-title>Distribution and ecological limits of <tp:taxon-name><tp:taxon-name-part taxon-name-part-type="family">Baetidae</tp:taxon-name-part></tp:taxon-name> vs the other mayfly families in Tunisia: A first evaluation (<tp:taxon-name><tp:taxon-name-part taxon-name-part-type="class">Insecta</tp:taxon-name-part></tp:taxon-name>, <tp:taxon-name><tp:taxon-name-part taxon-name-part-type="order">Ephemeroptera</tp:taxon-name-part></tp:taxon-name>).</article-title><source>Bulletin de la Société d`Histoire Naturelle de Toulouse</source><volume>131</volume>: <fpage>27</fpage>–<lpage>33</lpage>.</mixed-citation></ref><ref id="B46"><mixed-citation xmlns:xlink="http://www.w3.org/1999/xlink" xlink:type="simple"><person-group><name name-style="western"><surname>Mabrouki</surname><given-names>Y</given-names></name><name name-style="western"><surname>Taybi</surname><given-names>AF</given-names></name><name name-style="western"><surname>El Alami</surname><given-names>M</given-names></name><name name-style="western"><surname>Berrahou</surname><given-names>A</given-names></name></person-group> (<year>2017</year>) <article-title>New and interesting data on distribution and ecology of mayflies from Eastern Morocco (<tp:taxon-name><tp:taxon-name-part taxon-name-part-type="order">Ephemeroptera</tp:taxon-name-part></tp:taxon-name>).</article-title><source>Journal of Materials and Environmental Sciences and Engineering</source><volume>8</volume>(<issue>8</issue>): <fpage>2839</fpage>–<lpage>2859</lpage>.</mixed-citation></ref><ref id="B22"><mixed-citation xmlns:xlink="http://www.w3.org/1999/xlink" xlink:type="simple"><person-group><name name-style="western"><surname>El Alami</surname><given-names>M</given-names></name><name name-style="western"><surname>El Yaagoubi</surname><given-names>S</given-names></name><name name-style="western"><surname>Gattolliat</surname><given-names>JL</given-names></name><name name-style="western"><surname>Sartori</surname><given-names>M</given-names></name><name name-style="western"><surname>Dakki</surname><given-names>M</given-names></name></person-group> (<year>2022a</year>) <article-title>Diversity and Distribution of Mayflies from Morocco (<tp:taxon-name><tp:taxon-name-part taxon-name-part-type="order">Ephemeroptera</tp:taxon-name-part></tp:taxon-name>, <tp:taxon-name><tp:taxon-name-part taxon-name-part-type="class">Insecta</tp:taxon-name-part></tp:taxon-name>).</article-title><source>Diversity</source><volume>14</volume>(<issue>6</issue>): <fpage>498</fpage>. <ext-link xlink:type="simple" ext-link-type="doi" xlink:href="10.3390/d14060498">https://doi.org/10.3390/d14060498</ext-link></mixed-citation></ref></ref-list></tp:taxon-treatment>
