# Supplementary material for: ﻿Baetidae (Baetidae, Ephemeroptera) in the Maghreb: state of the art, key, and perspectives
Source: Zookeys. 2023 Jan 13;1139:137–63. doi: 10.3897/zookeys.1139.94586 (PMC9860507; doi:10.3897/zookeys.1139.94586)
Supplement: XML Treatment for Cloeon [file zookeys.1139.94586-treatment9.xml]

<!DOCTYPE tp:taxon-treatment
  PUBLIC "-//TaxonX//DTD Taxonomic Treatment Publishing DTD v0 20100105//EN" "tax-treatment-NSO.dtd">
<tp:taxon-treatment xmlns:tp="http://www.plazi.org/taxpub"><tp:treatment-meta><kwd-group><label>Taxon classification</label><kwd>
                <named-content content-type="kingdom">Animalia</named-content>
              </kwd><kwd>
                <named-content content-type="order">Ephemeroptera</named-content>
              </kwd><kwd>
                <named-content content-type="family">Baetidae</named-content>
              </kwd></kwd-group><mixed-citation publication-type="journal"><person-group><name><surname>Gattolliat</surname><given-names>Jean-Luc</given-names></name><name><surname>Samraoui</surname><given-names>Boudjéma</given-names></name><name><surname>Benhadji</surname><given-names>Nadhira</given-names></name><name><surname>Kechemir</surname><given-names>Lina</given-names></name><name><surname>Zrelli</surname><given-names>Sonia</given-names></name><name><surname>El Yaagoubi</surname><given-names>Sara</given-names></name><name><surname>El Moutaouakil</surname><given-names>Majida El Alami</given-names></name><name><surname>Sartori</surname><given-names>Michel</given-names></name></person-group><article-title>﻿<tp:taxon-name><tp:taxon-name-part taxon-name-part-type="family">Baetidae</tp:taxon-name-part></tp:taxon-name> (<tp:taxon-name><tp:taxon-name-part taxon-name-part-type="family">Baetidae</tp:taxon-name-part></tp:taxon-name>, <tp:taxon-name><tp:taxon-name-part taxon-name-part-type="order">Ephemeroptera</tp:taxon-name-part></tp:taxon-name>) in the Maghreb: state of the art, key, and perspectives</article-title><source>Zookeys</source><day>13</day><month>01</month><year>2023</year><volume>1139</volume><fpage>137</fpage><lpage>163</lpage><pub-id pub-id-type="doi">10.3897/zookeys.1139.94586</pub-id></mixed-citation></tp:treatment-meta><tp:nomenclature><label>﻿6.</label><tp:taxon-name>
              <object-id xmlns:xlink="http://www.w3.org/1999/xlink" content-type="arpha" xlink:type="simple">982677AB-154F-517B-BA1A-30C463527C27</object-id>
              <tp:taxon-name-part taxon-name-part-type="genus" reg="Cloeon">Cloeon</tp:taxon-name-part>
            </tp:taxon-name><tp:taxon-authority>Leach, 1815</tp:taxon-authority></tp:nomenclature><tp:treatment-sec sec-type="diagnosis" id="SECID0EO3AG"><title>Diagnosis.</title><p>1) Gills I-VI with double lamellae, upper lamellae similar in shape to lower ones and only slightly smaller; 2) legs elongated, claw elongated with two rows of abundant small to medium denticles; 3) labial palp conical and truncated; 4) maxillary palp 3-segmented; 5) paracercus subequal in length to cerci.</p></tp:treatment-sec><tp:treatment-sec sec-type="remarks" id="SECID0ET3AG"><title>Remarks.</title><p><italic><tp:taxon-name><tp:taxon-name-part taxon-name-part-type="genus" reg="Cloeon">Cloeon</tp:taxon-name-part></tp:taxon-name></italic> is the most common and most abundant mayfly genus in still and standing waters all over the world (except in America). It can survive in conditions with high temperature and very low oxygen level. <tp:taxon-name><tp:taxon-name-part taxon-name-part-type="genus" reg="Cloeon">Cloeon</tp:taxon-name-part><tp:taxon-name-part taxon-name-part-type="infraspecific-rank">gr.</tp:taxon-name-part><tp:taxon-name-part taxon-name-part-type="species" reg="dipterum">dipterum</tp:taxon-name-part></tp:taxon-name> is a complex of very similar species. In Maghrebian ecological and faunistic surveys, it is generally referred as <italic><tp:taxon-name><tp:taxon-name-part taxon-name-part-type="genus" reg="Cloeon">Cloeon</tp:taxon-name-part><tp:taxon-name-part taxon-name-part-type="species" reg="dipterum">dipterum</tp:taxon-name-part></tp:taxon-name></italic> (Linneaus, 1761) or <italic><tp:taxon-name><tp:taxon-name-part taxon-name-part-type="genus" reg="Cloeon">Cloeon</tp:taxon-name-part><tp:taxon-name-part taxon-name-part-type="species" reg="cognatum">cognatum</tp:taxon-name-part></tp:taxon-name></italic> Stephens, 1835 (<xref ref-type="bibr" rid="B12">Boumaiza and Thomas 1995</xref>; <xref ref-type="bibr" rid="B70">Thomas 1998</xref>; <xref ref-type="bibr" rid="B46">Mabrouki et al. 2017</xref>; <xref ref-type="bibr" rid="B22">El Alami et al. 2022a</xref>). Recent molecular studies support the presence of six lineages in the West Palearctic and at least one of them is present in the Maghreb (<xref ref-type="bibr" rid="B56">Rutschmann et al. 2014</xref>, <xref ref-type="bibr" rid="B57">2017</xref>). This lineage corresponds to <italic><tp:taxon-name><tp:taxon-name-part taxon-name-part-type="genus" reg="Cloeon">Cloeon</tp:taxon-name-part><tp:taxon-name-part taxon-name-part-type="species" reg="peregrinator">peregrinator</tp:taxon-name-part></tp:taxon-name></italic> Gattolliat &amp; Sartori, 2008 (Fig. <xref ref-type="fig" rid="F4">4E</xref>), a species originally thought to be endemic to Macaronesian archipelago but reported later from Algeria (<xref ref-type="bibr" rid="B30">Gattolliat et al. 2008</xref>; <xref ref-type="bibr" rid="B6">Benhadji et al. 2020</xref>). <tp:taxon-name><tp:taxon-name-part taxon-name-part-type="genus" reg="Cloeon">Cloeon</tp:taxon-name-part><tp:taxon-name-part taxon-name-part-type="infraspecific-rank">gr.</tp:taxon-name-part><tp:taxon-name-part taxon-name-part-type="species" reg="dipterum">dipterum</tp:taxon-name-part></tp:taxon-name> is known to present high plasticity; for example the size of the gills is directly adapted to the concentration of dissolved oxygen (<xref ref-type="bibr" rid="B69">Sweeney et al. 2018</xref>). Therefore, for the moment, identification to the species level can only be securely made based on molecular evidence (CO1 barcoding).</p><p>Besides <tp:taxon-name><tp:taxon-name-part taxon-name-part-type="genus" reg="Cloeon">Cloeon</tp:taxon-name-part><tp:taxon-name-part taxon-name-part-type="infraspecific-rank">gr</tp:taxon-name-part><tp:taxon-name-part taxon-name-part-type="species" reg="dipterum">dipterum</tp:taxon-name-part></tp:taxon-name>, another species, <italic><tp:taxon-name><tp:taxon-name-part taxon-name-part-type="genus" reg="Cloeon">Cloeon</tp:taxon-name-part><tp:taxon-name-part taxon-name-part-type="species" reg="saharense">saharense</tp:taxon-name-part></tp:taxon-name></italic> Soldán &amp; Thomas, 1983, was reported from different localities in intermittent brooks and pools in arid and subarid zones of Algeria (<xref ref-type="bibr" rid="B65">Soldán and Thomas 1983a</xref>). This species should be easily separated from <tp:taxon-name><tp:taxon-name-part taxon-name-part-type="genus" reg="Cloeon">C.</tp:taxon-name-part><tp:taxon-name-part taxon-name-part-type="infraspecific-rank">gr.</tp:taxon-name-part><tp:taxon-name-part taxon-name-part-type="species" reg="dipterum">dipterum</tp:taxon-name-part></tp:taxon-name> by the absence of spines on the lateral side of abdominal segments, a character which is unique among <italic><tp:taxon-name><tp:taxon-name-part taxon-name-part-type="genus" reg="Cloeon">Cloeon</tp:taxon-name-part></tp:taxon-name></italic>. Forewing of female imagoes are hyaline while those of <tp:taxon-name><tp:taxon-name-part taxon-name-part-type="genus" reg="Cloeon">C.</tp:taxon-name-part><tp:taxon-name-part taxon-name-part-type="infraspecific-rank">gr.</tp:taxon-name-part><tp:taxon-name-part taxon-name-part-type="species" reg="dipterum">dipterum</tp:taxon-name-part></tp:taxon-name> have costal and subcostal areas with dark brown pattern (<xref ref-type="bibr" rid="B65">Soldán and Thomas 1983a</xref>). Although this species is supposed to be morphologically easily recognisable, <italic><tp:taxon-name><tp:taxon-name-part taxon-name-part-type="genus" reg="Cloeon">C.</tp:taxon-name-part><tp:taxon-name-part taxon-name-part-type="species" reg="saharense">saharense</tp:taxon-name-part></tp:taxon-name></italic> has never been reported from the Maghreb since its original description.</p></tp:treatment-sec><tp:treatment-sec><!--Section generated to contain objects referenced in tp:taxon-treatment.--><fig id="F4" position="float" orientation="portrait"><object-id xmlns:xlink="http://www.w3.org/1999/xlink" content-type="doi" xlink:type="simple">10.3897/zookeys.1139.94586.figure4</object-id><object-id xmlns:xlink="http://www.w3.org/1999/xlink" content-type="arpha" xlink:type="simple">2ED8BAD4-46AA-51B8-9F49-CB4BE6D2FF17</object-id><label>Figure 4.</label><caption><p><tp:taxon-name><tp:taxon-name-part taxon-name-part-type="family">Baetidae</tp:taxon-name-part></tp:taxon-name>: larvae in toto in dorsal view <bold>A</bold><tp:taxon-name><tp:taxon-name-part taxon-name-part-type="genus" reg="Baetis">Baetis</tp:taxon-name-part> (<tp:taxon-name-part taxon-name-part-type="subgenus" reg="Rhodobaetis">Rhodobaetis</tp:taxon-name-part>) <tp:taxon-name-part taxon-name-part-type="species" reg="atlanticus">atlanticus</tp:taxon-name-part></tp:taxon-name><bold>B</bold><italic><tp:taxon-name><tp:taxon-name-part taxon-name-part-type="genus" reg="Centroptilum">Centroptilum</tp:taxon-name-part><tp:taxon-name-part taxon-name-part-type="species" reg="alamiae">alamiae</tp:taxon-name-part></tp:taxon-name></italic><bold>C</bold><italic><tp:taxon-name><tp:taxon-name-part taxon-name-part-type="genus" reg="Cheleocloeon">Cheleocloeon</tp:taxon-name-part><tp:taxon-name-part taxon-name-part-type="species" reg="dimorphicum">dimorphicum</tp:taxon-name-part></tp:taxon-name></italic><bold>D</bold><italic><tp:taxon-name><tp:taxon-name-part taxon-name-part-type="genus" reg="Cheleocloeon">Cheleocloeon</tp:taxon-name-part><tp:taxon-name-part taxon-name-part-type="species" reg="dimorphicum">dimorphicum</tp:taxon-name-part></tp:taxon-name></italic> (ready to molt specimen) <bold>E</bold><italic><tp:taxon-name><tp:taxon-name-part taxon-name-part-type="genus" reg="Cloeon">Cloeon</tp:taxon-name-part><tp:taxon-name-part taxon-name-part-type="species" reg="peregrinator">peregrinator</tp:taxon-name-part></tp:taxon-name></italic><bold>F</bold><tp:taxon-name><tp:taxon-name-part taxon-name-part-type="genus" reg="Labiobaetis">Labiobaetis</tp:taxon-name-part><tp:taxon-name-part taxon-name-part-type="uncertainty-rank">cf.</tp:taxon-name-part><tp:taxon-name-part taxon-name-part-type="species" reg="neglectus">neglectus</tp:taxon-name-part></tp:taxon-name>.</p></caption><graphic xmlns:xlink="http://www.w3.org/1999/xlink" xlink:href="zookeys-1139-137_article-94586__-g004.jpg" position="float" orientation="portrait" xlink:type="simple" id="oo_795195.jpg"><uri content-type="original_file" xlink:type="simple">https://binary.pensoft.net/fig/795195</uri></graphic></fig></tp:treatment-sec><ref-list><ref id="B12"><mixed-citation xmlns:xlink="http://www.w3.org/1999/xlink" xlink:type="simple"><person-group><name name-style="western"><surname>Boumaiza</surname><given-names>M</given-names></name><name name-style="western"><surname>Thomas</surname><given-names>A</given-names></name></person-group> (<year>1995</year>) <article-title>Distribution and ecological limits of <tp:taxon-name><tp:taxon-name-part taxon-name-part-type="family">Baetidae</tp:taxon-name-part></tp:taxon-name> vs the other mayfly families in Tunisia: A first evaluation (<tp:taxon-name><tp:taxon-name-part taxon-name-part-type="class">Insecta</tp:taxon-name-part></tp:taxon-name>, <tp:taxon-name><tp:taxon-name-part taxon-name-part-type="order">Ephemeroptera</tp:taxon-name-part></tp:taxon-name>).</article-title><source>Bulletin de la Société d`Histoire Naturelle de Toulouse</source><volume>131</volume>: <fpage>27</fpage>–<lpage>33</lpage>.</mixed-citation></ref><ref id="B70"><mixed-citation xmlns:xlink="http://www.w3.org/1999/xlink" xlink:type="simple"><person-group><name name-style="western"><surname>Thomas</surname><given-names>AGB</given-names></name></person-group> (<year>1998</year>) <article-title>A provisional checklist of the mayflies of North Africa (<tp:taxon-name><tp:taxon-name-part taxon-name-part-type="order">Ephemeroptera</tp:taxon-name-part></tp:taxon-name>).</article-title><source>Bulletin de la Société d`Histoire Naturelle de Toulouse</source><volume>134</volume>: <fpage>13</fpage>–<lpage>20</lpage>.</mixed-citation></ref><ref id="B46"><mixed-citation xmlns:xlink="http://www.w3.org/1999/xlink" xlink:type="simple"><person-group><name name-style="western"><surname>Mabrouki</surname><given-names>Y</given-names></name><name name-style="western"><surname>Taybi</surname><given-names>AF</given-names></name><name name-style="western"><surname>El Alami</surname><given-names>M</given-names></name><name name-style="western"><surname>Berrahou</surname><given-names>A</given-names></name></person-group> (<year>2017</year>) <article-title>New and interesting data on distribution and ecology of mayflies from Eastern Morocco (<tp:taxon-name><tp:taxon-name-part taxon-name-part-type="order">Ephemeroptera</tp:taxon-name-part></tp:taxon-name>).</article-title><source>Journal of Materials and Environmental Sciences and Engineering</source><volume>8</volume>(<issue>8</issue>): <fpage>2839</fpage>–<lpage>2859</lpage>.</mixed-citation></ref><ref id="B22"><mixed-citation xmlns:xlink="http://www.w3.org/1999/xlink" xlink:type="simple"><person-group><name name-style="western"><surname>El Alami</surname><given-names>M</given-names></name><name name-style="western"><surname>El Yaagoubi</surname><given-names>S</given-names></name><name name-style="western"><surname>Gattolliat</surname><given-names>JL</given-names></name><name name-style="western"><surname>Sartori</surname><given-names>M</given-names></name><name name-style="western"><surname>Dakki</surname><given-names>M</given-names></name></person-group> (<year>2022a</year>) <article-title>Diversity and Distribution of Mayflies from Morocco (<tp:taxon-name><tp:taxon-name-part taxon-name-part-type="order">Ephemeroptera</tp:taxon-name-part></tp:taxon-name>, <tp:taxon-name><tp:taxon-name-part taxon-name-part-type="class">Insecta</tp:taxon-name-part></tp:taxon-name>).</article-title><source>Diversity</source><volume>14</volume>(<issue>6</issue>): <fpage>498</fpage>. <ext-link xlink:type="simple" ext-link-type="doi" xlink:href="10.3390/d14060498">https://doi.org/10.3390/d14060498</ext-link></mixed-citation></ref><ref id="B56"><mixed-citation xmlns:xlink="http://www.w3.org/1999/xlink" xlink:type="simple"><person-group><name name-style="western"><surname>Rutschmann</surname><given-names>S</given-names></name><name name-style="western"><surname>Gattolliat</surname><given-names>J-L</given-names></name><name name-style="western"><surname>Hughes</surname><given-names>SJ</given-names></name><name name-style="western"><surname>Baez</surname><given-names>M</given-names></name><name name-style="western"><surname>Sartori</surname><given-names>M</given-names></name><name name-style="western"><surname>Monaghan</surname><given-names>MT</given-names></name></person-group> (<year>2014</year>) <article-title>Evolution and island endemism of morphologically cryptic <italic><tp:taxon-name><tp:taxon-name-part taxon-name-part-type="genus">Baetis</tp:taxon-name-part></tp:taxon-name></italic> and <italic><tp:taxon-name><tp:taxon-name-part taxon-name-part-type="genus">Cloeon</tp:taxon-name-part></tp:taxon-name></italic> species (<tp:taxon-name><tp:taxon-name-part taxon-name-part-type="order">Ephemeroptera</tp:taxon-name-part></tp:taxon-name>, <tp:taxon-name><tp:taxon-name-part taxon-name-part-type="family">Baetidae</tp:taxon-name-part></tp:taxon-name>) on the Canary Islands and Madeira.</article-title><source>Freshwater Biology</source><volume>59</volume>(<issue>12</issue>): <fpage>2516</fpage>–<lpage>2527</lpage>. <ext-link xlink:type="simple" ext-link-type="doi" xlink:href="10.1111/fwb.12450">https://doi.org/10.1111/fwb.12450</ext-link></mixed-citation></ref><ref id="B57"><mixed-citation xmlns:xlink="http://www.w3.org/1999/xlink" xlink:type="simple"><person-group><name name-style="western"><surname>Rutschmann</surname><given-names>S</given-names></name><name name-style="western"><surname>Detering</surname><given-names>H</given-names></name><name name-style="western"><surname>Simon</surname><given-names>S</given-names></name><name name-style="western"><surname>Funk</surname><given-names>DH</given-names></name><name name-style="western"><surname>Gattolliat</surname><given-names>J-L</given-names></name><name name-style="western"><surname>Hughes</surname><given-names>SJ</given-names></name><name name-style="western"><surname>Raposeiro</surname><given-names>PM</given-names></name><name name-style="western"><surname>DeSalle</surname><given-names>R</given-names></name><name name-style="western"><surname>Sartori</surname><given-names>M</given-names></name><name name-style="western"><surname>Monaghan</surname><given-names>MT</given-names></name></person-group> (<year>2017</year>) <article-title>Colonization and diversification of aquatic insects on three Macaronesian archipelagos using 59 nuclear loci derived from a draft genome.</article-title><source>Molecular Phylogenetics and Evolution</source><volume>107</volume>: <fpage>27</fpage>–<lpage>38</lpage>. <ext-link xlink:type="simple" ext-link-type="doi" xlink:href="10.1016/j.ympev.2016.10.007">https://doi.org/10.1016/j.ympev.2016.10.007</ext-link></mixed-citation></ref><ref id="B30"><mixed-citation xmlns:xlink="http://www.w3.org/1999/xlink" xlink:type="simple"><person-group><name name-style="western"><surname>Gattolliat</surname><given-names>J-L</given-names></name><name name-style="western"><surname>Hughes</surname><given-names>SJ</given-names></name><name name-style="western"><surname>Monaghan</surname><given-names>MT</given-names></name><name name-style="western"><surname>Sartori</surname><given-names>M</given-names></name></person-group> (<year>2008</year>) Revision of Madeiran mayflies (<tp:taxon-name><tp:taxon-name-part taxon-name-part-type="class">Insecta</tp:taxon-name-part></tp:taxon-name>, <tp:taxon-name><tp:taxon-name-part taxon-name-part-type="order">Ephemeroptera</tp:taxon-name-part></tp:taxon-name>). Zootaxa (1957): 52–68. <ext-link xlink:type="simple" ext-link-type="doi" xlink:href="10.11646/zootaxa.1957.1.2">https://doi.org/10.11646/zootaxa.1957.1.2</ext-link></mixed-citation></ref><ref id="B6"><mixed-citation xmlns:xlink="http://www.w3.org/1999/xlink" xlink:type="simple"><person-group><name name-style="western"><surname>Benhadji</surname><given-names>N</given-names></name><name name-style="western"><surname>Sartori</surname><given-names>M</given-names></name><name name-style="western"><surname>Hassaine</surname><given-names>KA</given-names></name><name name-style="western"><surname>Gattolliat</surname><given-names>J-L</given-names></name></person-group> (<year>2020</year>) <article-title>Reports of <tp:taxon-name><tp:taxon-name-part taxon-name-part-type="family">Baetidae</tp:taxon-name-part></tp:taxon-name> (<tp:taxon-name><tp:taxon-name-part taxon-name-part-type="order">Ephemeroptera</tp:taxon-name-part></tp:taxon-name>) species from Tafna Basin, Algeria and biogeographic affinities revealed by DNA barcoding.</article-title><source>Biodiversity Data Journal</source><volume>8</volume>: <fpage>1</fpage>–<lpage>23</lpage>. <ext-link xlink:type="simple" ext-link-type="doi" xlink:href="10.3897/BDJ.8.e55596">https://doi.org/10.3897/BDJ.8.e55596</ext-link></mixed-citation></ref><ref id="B69"><mixed-citation xmlns:xlink="http://www.w3.org/1999/xlink" xlink:type="simple"><person-group><name name-style="western"><surname>Sweeney</surname><given-names>BW</given-names></name><name name-style="western"><surname>Funk</surname><given-names>DH</given-names></name><name name-style="western"><surname>Camp</surname><given-names>AA</given-names></name><name name-style="western"><surname>Buchwalter</surname><given-names>DB</given-names></name><name name-style="western"><surname>Jackson</surname><given-names>JK</given-names></name></person-group> (<year>2018</year>) <article-title>Why adult mayflies of <italic><tp:taxon-name><tp:taxon-name-part taxon-name-part-type="genus">Cloeon</tp:taxon-name-part><tp:taxon-name-part taxon-name-part-type="species">dipterum</tp:taxon-name-part></tp:taxon-name></italic> (<tp:taxon-name><tp:taxon-name-part taxon-name-part-type="order">Ephemeroptera</tp:taxon-name-part></tp:taxon-name>: <tp:taxon-name><tp:taxon-name-part taxon-name-part-type="family">Baetidae</tp:taxon-name-part></tp:taxon-name>) become smaller as temperature warms.</article-title><source>Freshwater Science</source><volume>37</volume>(<issue>1</issue>): <fpage>64</fpage>–<lpage>81</lpage>. <ext-link xlink:type="simple" ext-link-type="doi" xlink:href="10.1086/696611">https://doi.org/10.1086/696611</ext-link></mixed-citation></ref><ref id="B65"><mixed-citation xmlns:xlink="http://www.w3.org/1999/xlink" xlink:type="simple"><person-group><name name-style="western"><surname>Soldán</surname><given-names>T</given-names></name><name name-style="western"><surname>Thomas</surname><given-names>AGB</given-names></name></person-group> (<year>1983a</year>) <article-title>New and little-known species of mayflies (<tp:taxon-name><tp:taxon-name-part taxon-name-part-type="order">Ephemeroptera</tp:taxon-name-part></tp:taxon-name>) from Algeria.</article-title><source>Acta Entomologica Bohemoslovaca</source><volume>80</volume>: <fpage>356</fpage>–<lpage>376</lpage>.</mixed-citation></ref></ref-list></tp:taxon-treatment>
