# Supplementary material for: ﻿Baetidae (Baetidae, Ephemeroptera) in the Maghreb: state of the art, key, and perspectives
Source: Zookeys. 2023 Jan 13;1139:137–63. doi: 10.3897/zookeys.1139.94586 (PMC9860507; doi:10.3897/zookeys.1139.94586)
Supplement: XML Treatment for Labiobaetis [file zookeys.1139.94586-treatment10.xml]

<!DOCTYPE tp:taxon-treatment
  PUBLIC "-//TaxonX//DTD Taxonomic Treatment Publishing DTD v0 20100105//EN" "tax-treatment-NSO.dtd">
<tp:taxon-treatment xmlns:tp="http://www.plazi.org/taxpub"><tp:treatment-meta><kwd-group><label>Taxon classification</label><kwd>
                <named-content content-type="kingdom">Animalia</named-content>
              </kwd><kwd>
                <named-content content-type="order">Ephemeroptera</named-content>
              </kwd><kwd>
                <named-content content-type="family">Baetidae</named-content>
              </kwd></kwd-group><mixed-citation publication-type="journal"><person-group><name><surname>Gattolliat</surname><given-names>Jean-Luc</given-names></name><name><surname>Samraoui</surname><given-names>Boudjéma</given-names></name><name><surname>Benhadji</surname><given-names>Nadhira</given-names></name><name><surname>Kechemir</surname><given-names>Lina</given-names></name><name><surname>Zrelli</surname><given-names>Sonia</given-names></name><name><surname>El Yaagoubi</surname><given-names>Sara</given-names></name><name><surname>El Moutaouakil</surname><given-names>Majida El Alami</given-names></name><name><surname>Sartori</surname><given-names>Michel</given-names></name></person-group><article-title>﻿<tp:taxon-name><tp:taxon-name-part taxon-name-part-type="family">Baetidae</tp:taxon-name-part></tp:taxon-name> (<tp:taxon-name><tp:taxon-name-part taxon-name-part-type="family">Baetidae</tp:taxon-name-part></tp:taxon-name>, <tp:taxon-name><tp:taxon-name-part taxon-name-part-type="order">Ephemeroptera</tp:taxon-name-part></tp:taxon-name>) in the Maghreb: state of the art, key, and perspectives</article-title><source>Zookeys</source><day>13</day><month>01</month><year>2023</year><volume>1139</volume><fpage>137</fpage><lpage>163</lpage><pub-id pub-id-type="doi">10.3897/zookeys.1139.94586</pub-id></mixed-citation></tp:treatment-meta><tp:nomenclature><label>﻿7.</label><tp:taxon-name>
              <object-id xmlns:xlink="http://www.w3.org/1999/xlink" content-type="arpha" xlink:type="simple">DEB13D4F-F3E4-5514-8D4C-0B56B33D1404</object-id>
              <tp:taxon-name-part taxon-name-part-type="genus" reg="Labiobaetis">Labiobaetis</tp:taxon-name-part>
            </tp:taxon-name><tp:taxon-authority>Novikova &amp; Kluge, 1987</tp:taxon-authority></tp:nomenclature><tp:treatment-sec sec-type="diagnosis" id="SECID0ERDBG"><title>Diagnosis.</title><p>1) Claws hooked with one row of well-developed denticles; 2) second segment of the labial palp with a thumb-like process; 3) paracercus 2/3 of cerci.</p></tp:treatment-sec><tp:treatment-sec sec-type="remarks" id="SECID0EWDBG"><title>Remarks.</title><p>All the Maghreb specimens of <italic><tp:taxon-name><tp:taxon-name-part taxon-name-part-type="genus" reg="Labiobaetis">Labiobaetis</tp:taxon-name-part></tp:taxon-name></italic> were assigned to the Iberian species <italic><tp:taxon-name><tp:taxon-name-part taxon-name-part-type="genus" reg="Labiobaetis">Labiobaetis</tp:taxon-name-part><tp:taxon-name-part taxon-name-part-type="species" reg="neglectus">neglectus</tp:taxon-name-part></tp:taxon-name></italic> (Navàs, 1913) (Fig. <xref ref-type="fig" rid="F4">4F</xref>). Originally the species was only described at the imaginal stage. The type material is lost, and the original description is very succinct. The specific attribution of the specimens from Algeria to <italic><tp:taxon-name><tp:taxon-name-part taxon-name-part-type="genus" reg="Labiobaetis">L.</tp:taxon-name-part><tp:taxon-name-part taxon-name-part-type="species" reg="neglectus">neglectus</tp:taxon-name-part></tp:taxon-name></italic> was based on rather obscure criteria (<xref ref-type="bibr" rid="B65">Soldán and Thomas 1983a</xref>). In the same publication, the authors provided the first description of the larval stage based on material from Algeria. Subsequent reports of the species only concerned larvae (<xref ref-type="bibr" rid="B87">Zrelli et al. 2016</xref>; <xref ref-type="bibr" rid="B46">Mabrouki et al. 2017</xref>; <xref ref-type="bibr" rid="B60">Samraoui et al. 2021c</xref>; <xref ref-type="bibr" rid="B22">El Alami et al. 2022a</xref>), and were only based on the characters depicted by <xref ref-type="bibr" rid="B65">Soldán and Thomas (1983a)</xref>. Examination of larvae from the type locality in Spain is a crucial point to confirm or refute the conspecificity of Maghrebian and Iberian populations.</p></tp:treatment-sec><tp:treatment-sec><!--Section generated to contain objects referenced in tp:taxon-treatment.--><fig id="F4" position="float" orientation="portrait"><object-id xmlns:xlink="http://www.w3.org/1999/xlink" content-type="doi" xlink:type="simple">10.3897/zookeys.1139.94586.figure4</object-id><object-id xmlns:xlink="http://www.w3.org/1999/xlink" content-type="arpha" xlink:type="simple">2ED8BAD4-46AA-51B8-9F49-CB4BE6D2FF17</object-id><label>Figure 4.</label><caption><p><tp:taxon-name><tp:taxon-name-part taxon-name-part-type="family">Baetidae</tp:taxon-name-part></tp:taxon-name>: larvae in toto in dorsal view <bold>A</bold><tp:taxon-name><tp:taxon-name-part taxon-name-part-type="genus" reg="Baetis">Baetis</tp:taxon-name-part> (<tp:taxon-name-part taxon-name-part-type="subgenus" reg="Rhodobaetis">Rhodobaetis</tp:taxon-name-part>) <tp:taxon-name-part taxon-name-part-type="species" reg="atlanticus">atlanticus</tp:taxon-name-part></tp:taxon-name><bold>B</bold><italic><tp:taxon-name><tp:taxon-name-part taxon-name-part-type="genus" reg="Centroptilum">Centroptilum</tp:taxon-name-part><tp:taxon-name-part taxon-name-part-type="species" reg="alamiae">alamiae</tp:taxon-name-part></tp:taxon-name></italic><bold>C</bold><italic><tp:taxon-name><tp:taxon-name-part taxon-name-part-type="genus" reg="Cheleocloeon">Cheleocloeon</tp:taxon-name-part><tp:taxon-name-part taxon-name-part-type="species" reg="dimorphicum">dimorphicum</tp:taxon-name-part></tp:taxon-name></italic><bold>D</bold><italic><tp:taxon-name><tp:taxon-name-part taxon-name-part-type="genus" reg="Cheleocloeon">Cheleocloeon</tp:taxon-name-part><tp:taxon-name-part taxon-name-part-type="species" reg="dimorphicum">dimorphicum</tp:taxon-name-part></tp:taxon-name></italic> (ready to molt specimen) <bold>E</bold><italic><tp:taxon-name><tp:taxon-name-part taxon-name-part-type="genus" reg="Cloeon">Cloeon</tp:taxon-name-part><tp:taxon-name-part taxon-name-part-type="species" reg="peregrinator">peregrinator</tp:taxon-name-part></tp:taxon-name></italic><bold>F</bold><tp:taxon-name><tp:taxon-name-part taxon-name-part-type="genus" reg="Labiobaetis">Labiobaetis</tp:taxon-name-part><tp:taxon-name-part taxon-name-part-type="uncertainty-rank">cf.</tp:taxon-name-part><tp:taxon-name-part taxon-name-part-type="species" reg="neglectus">neglectus</tp:taxon-name-part></tp:taxon-name>.</p></caption><graphic xmlns:xlink="http://www.w3.org/1999/xlink" xlink:href="zookeys-1139-137_article-94586__-g004.jpg" position="float" orientation="portrait" xlink:type="simple" id="oo_795195.jpg"><uri content-type="original_file" xlink:type="simple">https://binary.pensoft.net/fig/795195</uri></graphic></fig></tp:treatment-sec><ref-list><ref id="B65"><mixed-citation xmlns:xlink="http://www.w3.org/1999/xlink" xlink:type="simple"><person-group><name name-style="western"><surname>Soldán</surname><given-names>T</given-names></name><name name-style="western"><surname>Thomas</surname><given-names>AGB</given-names></name></person-group> (<year>1983a</year>) <article-title>New and little-known species of mayflies (<tp:taxon-name><tp:taxon-name-part taxon-name-part-type="order">Ephemeroptera</tp:taxon-name-part></tp:taxon-name>) from Algeria.</article-title><source>Acta Entomologica Bohemoslovaca</source><volume>80</volume>: <fpage>356</fpage>–<lpage>376</lpage>.</mixed-citation></ref><ref id="B87"><mixed-citation xmlns:xlink="http://www.w3.org/1999/xlink" xlink:type="simple"><person-group><name name-style="western"><surname>Zrelli</surname><given-names>S</given-names></name><name name-style="western"><surname>Boumaïza</surname><given-names>M</given-names></name><name name-style="western"><surname>Béjaoui</surname><given-names>M</given-names></name><name name-style="western"><surname>Gattolliat</surname><given-names>J-L</given-names></name><name name-style="western"><surname>Sartori</surname><given-names>M</given-names></name></person-group> (<year>2016</year>) New data and revision of the <tp:taxon-name><tp:taxon-name-part taxon-name-part-type="order">Ephemeroptera</tp:taxon-name-part></tp:taxon-name> of Tunisia. Biology of Inland Waters (Supplement No. 3): 99–106.</mixed-citation></ref><ref id="B46"><mixed-citation xmlns:xlink="http://www.w3.org/1999/xlink" xlink:type="simple"><person-group><name name-style="western"><surname>Mabrouki</surname><given-names>Y</given-names></name><name name-style="western"><surname>Taybi</surname><given-names>AF</given-names></name><name name-style="western"><surname>El Alami</surname><given-names>M</given-names></name><name name-style="western"><surname>Berrahou</surname><given-names>A</given-names></name></person-group> (<year>2017</year>) <article-title>New and interesting data on distribution and ecology of mayflies from Eastern Morocco (<tp:taxon-name><tp:taxon-name-part taxon-name-part-type="order">Ephemeroptera</tp:taxon-name-part></tp:taxon-name>).</article-title><source>Journal of Materials and Environmental Sciences and Engineering</source><volume>8</volume>(<issue>8</issue>): <fpage>2839</fpage>–<lpage>2859</lpage>.</mixed-citation></ref><ref id="B60"><mixed-citation xmlns:xlink="http://www.w3.org/1999/xlink" xlink:type="simple"><person-group><name name-style="western"><surname>Samraoui</surname><given-names>B</given-names></name><name name-style="western"><surname>Márquez-Rodríguez</surname><given-names>J</given-names></name><name name-style="western"><surname>Ferreras-Romero</surname><given-names>M</given-names></name><name name-style="western"><surname>El-Serehy</surname><given-names>HA</given-names></name><name name-style="western"><surname>Samraoui</surname><given-names>F</given-names></name><name name-style="western"><surname>Sartori</surname><given-names>M</given-names></name><name name-style="western"><surname>Gattolliat</surname><given-names>J-L</given-names></name></person-group> (<year>2021c</year>) <article-title>Biogeography, ecology, and conservation of mayfly communities of relict mountain streams, north-eastern Algeria.</article-title><source>Aquatic Conservation</source><volume>31</volume>(<issue>12</issue>): <fpage>3357</fpage>–<lpage>3369</lpage>. <ext-link xlink:type="simple" ext-link-type="doi" xlink:href="10.1002/aqc.3719">https://doi.org/10.1002/aqc.3719</ext-link></mixed-citation></ref><ref id="B22"><mixed-citation xmlns:xlink="http://www.w3.org/1999/xlink" xlink:type="simple"><person-group><name name-style="western"><surname>El Alami</surname><given-names>M</given-names></name><name name-style="western"><surname>El Yaagoubi</surname><given-names>S</given-names></name><name name-style="western"><surname>Gattolliat</surname><given-names>JL</given-names></name><name name-style="western"><surname>Sartori</surname><given-names>M</given-names></name><name name-style="western"><surname>Dakki</surname><given-names>M</given-names></name></person-group> (<year>2022a</year>) <article-title>Diversity and Distribution of Mayflies from Morocco (<tp:taxon-name><tp:taxon-name-part taxon-name-part-type="order">Ephemeroptera</tp:taxon-name-part></tp:taxon-name>, <tp:taxon-name><tp:taxon-name-part taxon-name-part-type="class">Insecta</tp:taxon-name-part></tp:taxon-name>).</article-title><source>Diversity</source><volume>14</volume>(<issue>6</issue>): <fpage>498</fpage>. <ext-link xlink:type="simple" ext-link-type="doi" xlink:href="10.3390/d14060498">https://doi.org/10.3390/d14060498</ext-link></mixed-citation></ref></ref-list></tp:taxon-treatment>
