# Supplementary material for: ﻿Baetidae (Baetidae, Ephemeroptera) in the Maghreb: state of the art, key, and perspectives
Source: Zookeys. 2023 Jan 13;1139:137–63. doi: 10.3897/zookeys.1139.94586 (PMC9860507; doi:10.3897/zookeys.1139.94586)
Supplement: XML Treatment for Procloeon [file zookeys.1139.94586-treatment12.xml]

<!DOCTYPE tp:taxon-treatment
  PUBLIC "-//TaxonX//DTD Taxonomic Treatment Publishing DTD v0 20100105//EN" "tax-treatment-NSO.dtd">
<tp:taxon-treatment xmlns:tp="http://www.plazi.org/taxpub"><tp:treatment-meta><kwd-group><label>Taxon classification</label><kwd>
                <named-content content-type="kingdom">Animalia</named-content>
              </kwd><kwd>
                <named-content content-type="order">Ephemeroptera</named-content>
              </kwd><kwd>
                <named-content content-type="family">Baetidae</named-content>
              </kwd></kwd-group><mixed-citation publication-type="journal"><person-group><name><surname>Gattolliat</surname><given-names>Jean-Luc</given-names></name><name><surname>Samraoui</surname><given-names>Boudjéma</given-names></name><name><surname>Benhadji</surname><given-names>Nadhira</given-names></name><name><surname>Kechemir</surname><given-names>Lina</given-names></name><name><surname>Zrelli</surname><given-names>Sonia</given-names></name><name><surname>El Yaagoubi</surname><given-names>Sara</given-names></name><name><surname>El Moutaouakil</surname><given-names>Majida El Alami</given-names></name><name><surname>Sartori</surname><given-names>Michel</given-names></name></person-group><article-title>﻿<tp:taxon-name><tp:taxon-name-part taxon-name-part-type="family">Baetidae</tp:taxon-name-part></tp:taxon-name> (<tp:taxon-name><tp:taxon-name-part taxon-name-part-type="family">Baetidae</tp:taxon-name-part></tp:taxon-name>, <tp:taxon-name><tp:taxon-name-part taxon-name-part-type="order">Ephemeroptera</tp:taxon-name-part></tp:taxon-name>) in the Maghreb: state of the art, key, and perspectives</article-title><source>Zookeys</source><day>13</day><month>01</month><year>2023</year><volume>1139</volume><fpage>137</fpage><lpage>163</lpage><pub-id pub-id-type="doi">10.3897/zookeys.1139.94586</pub-id></mixed-citation></tp:treatment-meta><tp:nomenclature><label>﻿9.</label><tp:taxon-name>
              <object-id xmlns:xlink="http://www.w3.org/1999/xlink" content-type="arpha" xlink:type="simple">2C2047A4-CC75-51DE-8209-436C1A3EBF4E</object-id>
              <tp:taxon-name-part taxon-name-part-type="genus" reg="Procloeon">Procloeon</tp:taxon-name-part>
            </tp:taxon-name><tp:taxon-authority>Bengtsson, 1915</tp:taxon-authority></tp:nomenclature><tp:treatment-sec sec-type="diagnosis" id="SECID0EQOBG"><title>Diagnosis.</title><p>1) Gills I-VI with simple or double lamellae, if double, the upper lamella much smaller than lower lamella; 2) legs elongated, claw elongated with two rows of small to minute denticles; 3) labial palp conical and truncated; 4) lateral margin of abdominal segments VII–IX with strong spines; 5) paracercus subequal in length to cerci; 6) cerci with strong spines on the outer margin.</p></tp:treatment-sec><tp:treatment-sec sec-type="remarks" id="SECID0EVOBG"><title>Remarks.</title><p><italic><tp:taxon-name><tp:taxon-name-part taxon-name-part-type="genus" reg="Procloeon">Procloeon</tp:taxon-name-part><tp:taxon-name-part taxon-name-part-type="species" reg="stagnicola">stagnicola</tp:taxon-name-part></tp:taxon-name></italic> Soldán &amp; Thomas, 1983 (Fig. <xref ref-type="fig" rid="F5">5C</xref>) is rather similar to the European species <italic><tp:taxon-name><tp:taxon-name-part taxon-name-part-type="genus" reg="Procloeon">Procloeon</tp:taxon-name-part><tp:taxon-name-part taxon-name-part-type="species" reg="bifidum">bifidum</tp:taxon-name-part></tp:taxon-name></italic> (Bengtsson, 1912). Old reports of <italic><tp:taxon-name><tp:taxon-name-part taxon-name-part-type="genus" reg="Procloeon">P.</tp:taxon-name-part><tp:taxon-name-part taxon-name-part-type="species" reg="bifidum">bifidum</tp:taxon-name-part></tp:taxon-name></italic> most certainly refer to <italic><tp:taxon-name><tp:taxon-name-part taxon-name-part-type="genus" reg="Procloeon">P.</tp:taxon-name-part><tp:taxon-name-part taxon-name-part-type="species" reg="stagnicola">stagnicola</tp:taxon-name-part></tp:taxon-name></italic>. This species possesses gills with single lamellae (<xref ref-type="bibr" rid="B65">Soldán and Thomas 1983a</xref>). It is widely distributed in the Maghreb. Besides this endemic species, reports of other species of the genus are more problematic. Reports of <italic><tp:taxon-name><tp:taxon-name-part taxon-name-part-type="genus" reg="Procloeon">Procloeon</tp:taxon-name-part><tp:taxon-name-part taxon-name-part-type="species" reg="pennulatum">pennulatum</tp:taxon-name-part></tp:taxon-name></italic> (Eaton, 1870) are limited to Morocco (Fig. <xref ref-type="fig" rid="F5">5D</xref>). Within this species, morphological comparison between Maghrebian and Central European specimens was still not performed, and no molecular analyses are available. The conspecificity needs to be confirmed by morphological and molecular evidence; the identification is probably mostly based on presence of hindwings and very long claws. <italic><tp:taxon-name><tp:taxon-name-part taxon-name-part-type="genus" reg="Procloeon">Procloeon</tp:taxon-name-part><tp:taxon-name-part taxon-name-part-type="species" reg="concinnum">concinnum</tp:taxon-name-part></tp:taxon-name></italic> (Eaton, 1885) was originally described from Portugal and is only known at the imaginal stage: eggs, larvae and subimagoes remain unknown (<xref ref-type="bibr" rid="B3">Bauernfeind and Soldán 2012</xref>). It is unclear which characters allow a reliable assignment of specimens from Morocco to this species, especially at the larval stage (<xref ref-type="bibr" rid="B24">El Bazi et al. 2017</xref>; <xref ref-type="bibr" rid="B41">Khadri et al. 2017</xref>; <xref ref-type="bibr" rid="B46">Mabrouki et al. 2017</xref>; <xref ref-type="bibr" rid="B35">Guellaf et al. 2021</xref>). As mentioned above, <italic><tp:taxon-name><tp:taxon-name-part taxon-name-part-type="genus" reg="Centroptilum">Centroptilum</tp:taxon-name-part><tp:taxon-name-part taxon-name-part-type="species" reg="algiricum">algiricum</tp:taxon-name-part></tp:taxon-name></italic> Eaton, 1899 should be assigned to <italic><tp:taxon-name><tp:taxon-name-part taxon-name-part-type="genus" reg="Procloeon">Procloeon</tp:taxon-name-part></tp:taxon-name></italic> based to the shape of the hindwing, and may be the imaginal stage of one of the known species of <italic><tp:taxon-name><tp:taxon-name-part taxon-name-part-type="genus" reg="Procloeon">Procloeon</tp:taxon-name-part></tp:taxon-name></italic> (<xref ref-type="bibr" rid="B60">Samraoui et al. 2021c</xref>).</p></tp:treatment-sec><tp:treatment-sec><!--Section generated to contain objects referenced in tp:taxon-treatment.--><fig id="F5" position="float" orientation="portrait"><object-id xmlns:xlink="http://www.w3.org/1999/xlink" content-type="doi" xlink:type="simple">10.3897/zookeys.1139.94586.figure5</object-id><object-id xmlns:xlink="http://www.w3.org/1999/xlink" content-type="arpha" xlink:type="simple">2F466E55-1414-5DD1-A7A6-7C49FFFB7080</object-id><label>Figure 5.</label><caption><p><tp:taxon-name><tp:taxon-name-part taxon-name-part-type="family">Baetidae</tp:taxon-name-part></tp:taxon-name>: larvae in toto in dorsal view <bold>A</bold><italic><tp:taxon-name><tp:taxon-name-part taxon-name-part-type="genus" reg="Nigrobaetis">Nigrobaetis</tp:taxon-name-part><tp:taxon-name-part taxon-name-part-type="species" reg="numidicus">numidicus</tp:taxon-name-part></tp:taxon-name></italic><bold>B</bold><italic><tp:taxon-name><tp:taxon-name-part taxon-name-part-type="genus" reg="Nigrobaetis">Nigrobaetis</tp:taxon-name-part><tp:taxon-name-part taxon-name-part-type="species" reg="rhithralis">rhithralis</tp:taxon-name-part></tp:taxon-name></italic><bold>C</bold><italic><tp:taxon-name><tp:taxon-name-part taxon-name-part-type="genus" reg="Procloeon">Procloeon</tp:taxon-name-part><tp:taxon-name-part taxon-name-part-type="species" reg="stagnicola">stagnicola</tp:taxon-name-part></tp:taxon-name></italic><bold>D</bold><tp:taxon-name><tp:taxon-name-part taxon-name-part-type="genus" reg="Procloeon">Procloeon</tp:taxon-name-part><tp:taxon-name-part taxon-name-part-type="uncertainty-rank">cf.</tp:taxon-name-part><tp:taxon-name-part taxon-name-part-type="species" reg="pennulatum">pennulatum</tp:taxon-name-part></tp:taxon-name><bold>E</bold><italic><tp:taxon-name><tp:taxon-name-part taxon-name-part-type="genus" reg="Similicloeon">Similicloeon</tp:taxon-name-part><tp:taxon-name-part taxon-name-part-type="species" reg="simile">simile</tp:taxon-name-part></tp:taxon-name></italic>.</p></caption><graphic xmlns:xlink="http://www.w3.org/1999/xlink" xlink:href="zookeys-1139-137_article-94586__-g005.jpg" position="float" orientation="portrait" xlink:type="simple" id="oo_795196.jpg"><uri content-type="original_file" xlink:type="simple">https://binary.pensoft.net/fig/795196</uri></graphic></fig></tp:treatment-sec><ref-list><ref id="B65"><mixed-citation xmlns:xlink="http://www.w3.org/1999/xlink" xlink:type="simple"><person-group><name name-style="western"><surname>Soldán</surname><given-names>T</given-names></name><name name-style="western"><surname>Thomas</surname><given-names>AGB</given-names></name></person-group> (<year>1983a</year>) <article-title>New and little-known species of mayflies (<tp:taxon-name><tp:taxon-name-part taxon-name-part-type="order">Ephemeroptera</tp:taxon-name-part></tp:taxon-name>) from Algeria.</article-title><source>Acta Entomologica Bohemoslovaca</source><volume>80</volume>: <fpage>356</fpage>–<lpage>376</lpage>.</mixed-citation></ref><ref id="B3"><mixed-citation xmlns:xlink="http://www.w3.org/1999/xlink" xlink:type="simple"><person-group><name name-style="western"><surname>Bauernfeind</surname><given-names>E</given-names></name><name name-style="western"><surname>Soldán</surname><given-names>T</given-names></name></person-group> (<year>2012</year>) <source>The Mayflies of Europe (<tp:taxon-name><tp:taxon-name-part taxon-name-part-type="order">Ephemeroptera</tp:taxon-name-part></tp:taxon-name>).</source><publisher-name>Apollo Books</publisher-name>, <publisher-loc>Ollerup, Denmark</publisher-loc>, <size units="page">781 pp</size>. <ext-link xlink:type="simple" ext-link-type="doi" xlink:href="10.1163/9789004260887">https://doi.org/10.1163/9789004260887</ext-link></mixed-citation></ref><ref id="B24"><mixed-citation xmlns:xlink="http://www.w3.org/1999/xlink" xlink:type="simple"><person-group><name name-style="western"><surname>El Bazi</surname><given-names>R</given-names></name><name name-style="western"><surname>El Alami</surname><given-names>M</given-names></name><name name-style="western"><surname>Khadri</surname><given-names>O</given-names></name><name name-style="western"><surname>Errochdi</surname><given-names>S</given-names></name><name name-style="western"><surname>Slimani</surname><given-names>M</given-names></name><name name-style="western"><surname>Bennas</surname><given-names>N</given-names></name></person-group> (<year>2017</year>) <article-title>Projet du parc naturel de Bouhachem (Nord-Ouest du Maroc) II: <tp:taxon-name><tp:taxon-name-part taxon-name-part-type="order">Ephemeroptera</tp:taxon-name-part></tp:taxon-name>, <tp:taxon-name><tp:taxon-name-part taxon-name-part-type="order">Plecoptera</tp:taxon-name-part></tp:taxon-name>, <tp:taxon-name><tp:taxon-name-part taxon-name-part-type="order">Trichoptera</tp:taxon-name-part></tp:taxon-name>.</article-title><source>Boletin de la SEA</source><volume>61</volume>: <fpage>55</fpage>–<lpage>66</lpage>.</mixed-citation></ref><ref id="B41"><mixed-citation xmlns:xlink="http://www.w3.org/1999/xlink" xlink:type="simple"><person-group><name name-style="western"><surname>Khadri</surname><given-names>O</given-names></name><name name-style="western"><surname>Alami</surname><given-names>M</given-names></name><name name-style="western"><surname>El Bazi</surname><given-names>R</given-names></name><name name-style="western"><surname>Slimani</surname><given-names>M</given-names></name></person-group> (<year>2017</year>) <article-title><tp:taxon-name><tp:taxon-name-part taxon-name-part-type="order">Ephemeroptera</tp:taxon-name-part></tp:taxon-name>’s diversity and ecology in streams of the ultramafic massif of Beni Bousera and in the adjacent non-ultramafic sites (NW, Morocco).</article-title><source>Journal of Materials &amp; Environmental Sciences</source><volume>8</volume>: <fpage>3508</fpage>–<lpage>3523</lpage>.</mixed-citation></ref><ref id="B46"><mixed-citation xmlns:xlink="http://www.w3.org/1999/xlink" xlink:type="simple"><person-group><name name-style="western"><surname>Mabrouki</surname><given-names>Y</given-names></name><name name-style="western"><surname>Taybi</surname><given-names>AF</given-names></name><name name-style="western"><surname>El Alami</surname><given-names>M</given-names></name><name name-style="western"><surname>Berrahou</surname><given-names>A</given-names></name></person-group> (<year>2017</year>) <article-title>New and interesting data on distribution and ecology of mayflies from Eastern Morocco (<tp:taxon-name><tp:taxon-name-part taxon-name-part-type="order">Ephemeroptera</tp:taxon-name-part></tp:taxon-name>).</article-title><source>Journal of Materials and Environmental Sciences and Engineering</source><volume>8</volume>(<issue>8</issue>): <fpage>2839</fpage>–<lpage>2859</lpage>.</mixed-citation></ref><ref id="B35"><mixed-citation xmlns:xlink="http://www.w3.org/1999/xlink" xlink:type="simple"><person-group><name name-style="western"><surname>Guellaf</surname><given-names>A</given-names></name><name name-style="western"><surname>El Alami</surname><given-names>M</given-names></name><name name-style="western"><surname>Kassout</surname><given-names>J</given-names></name><name name-style="western"><surname>Errochdi</surname><given-names>S</given-names></name><name name-style="western"><surname>Khadri</surname><given-names>O</given-names></name><name name-style="western"><surname>Kettani</surname><given-names>K</given-names></name></person-group> (<year>2021</year>) <article-title>Diversity and ecology of aquatic insects (<tp:taxon-name><tp:taxon-name-part taxon-name-part-type="order">Ephemeroptera</tp:taxon-name-part></tp:taxon-name>, <tp:taxon-name><tp:taxon-name-part taxon-name-part-type="order">Plecoptera</tp:taxon-name-part></tp:taxon-name> and <tp:taxon-name><tp:taxon-name-part taxon-name-part-type="order">Trichoptera</tp:taxon-name-part></tp:taxon-name>) in the Martil basin (Northwestern Morocco).</article-title><source>Community Ecology</source><volume>22</volume>(<issue>3</issue>): <fpage>331</fpage>–<lpage>350</lpage>. <ext-link xlink:type="simple" ext-link-type="doi" xlink:href="10.1007/s42974-021-00058-3">https://doi.org/10.1007/s42974-021-00058-3</ext-link></mixed-citation></ref><ref id="B60"><mixed-citation xmlns:xlink="http://www.w3.org/1999/xlink" xlink:type="simple"><person-group><name name-style="western"><surname>Samraoui</surname><given-names>B</given-names></name><name name-style="western"><surname>Márquez-Rodríguez</surname><given-names>J</given-names></name><name name-style="western"><surname>Ferreras-Romero</surname><given-names>M</given-names></name><name name-style="western"><surname>El-Serehy</surname><given-names>HA</given-names></name><name name-style="western"><surname>Samraoui</surname><given-names>F</given-names></name><name name-style="western"><surname>Sartori</surname><given-names>M</given-names></name><name name-style="western"><surname>Gattolliat</surname><given-names>J-L</given-names></name></person-group> (<year>2021c</year>) <article-title>Biogeography, ecology, and conservation of mayfly communities of relict mountain streams, north-eastern Algeria.</article-title><source>Aquatic Conservation</source><volume>31</volume>(<issue>12</issue>): <fpage>3357</fpage>–<lpage>3369</lpage>. <ext-link xlink:type="simple" ext-link-type="doi" xlink:href="10.1002/aqc.3719">https://doi.org/10.1002/aqc.3719</ext-link></mixed-citation></ref></ref-list></tp:taxon-treatment>
