# Supplementary material for: ﻿Baetidae (Baetidae, Ephemeroptera) in the Maghreb: state of the art, key, and perspectives
Source: Zookeys. 2023 Jan 13;1139:137–63. doi: 10.3897/zookeys.1139.94586 (PMC9860507; doi:10.3897/zookeys.1139.94586)
Supplement: XML Treatment for Similicloeon [file zookeys.1139.94586-treatment13.xml]

<!DOCTYPE tp:taxon-treatment
  PUBLIC "-//TaxonX//DTD Taxonomic Treatment Publishing DTD v0 20100105//EN" "tax-treatment-NSO.dtd">
<tp:taxon-treatment xmlns:tp="http://www.plazi.org/taxpub"><tp:treatment-meta><kwd-group><label>Taxon classification</label><kwd>
                <named-content content-type="kingdom">Animalia</named-content>
              </kwd><kwd>
                <named-content content-type="order">Ephemeroptera</named-content>
              </kwd><kwd>
                <named-content content-type="family">Baetidae</named-content>
              </kwd></kwd-group><mixed-citation publication-type="journal"><person-group><name><surname>Gattolliat</surname><given-names>Jean-Luc</given-names></name><name><surname>Samraoui</surname><given-names>Boudjéma</given-names></name><name><surname>Benhadji</surname><given-names>Nadhira</given-names></name><name><surname>Kechemir</surname><given-names>Lina</given-names></name><name><surname>Zrelli</surname><given-names>Sonia</given-names></name><name><surname>El Yaagoubi</surname><given-names>Sara</given-names></name><name><surname>El Moutaouakil</surname><given-names>Majida El Alami</given-names></name><name><surname>Sartori</surname><given-names>Michel</given-names></name></person-group><article-title>﻿<tp:taxon-name><tp:taxon-name-part taxon-name-part-type="family">Baetidae</tp:taxon-name-part></tp:taxon-name> (<tp:taxon-name><tp:taxon-name-part taxon-name-part-type="family">Baetidae</tp:taxon-name-part></tp:taxon-name>, <tp:taxon-name><tp:taxon-name-part taxon-name-part-type="order">Ephemeroptera</tp:taxon-name-part></tp:taxon-name>) in the Maghreb: state of the art, key, and perspectives</article-title><source>Zookeys</source><day>13</day><month>01</month><year>2023</year><volume>1139</volume><fpage>137</fpage><lpage>163</lpage><pub-id pub-id-type="doi">10.3897/zookeys.1139.94586</pub-id></mixed-citation></tp:treatment-meta><tp:nomenclature><label>﻿10.</label><tp:taxon-name>
              <object-id xmlns:xlink="http://www.w3.org/1999/xlink" content-type="arpha" xlink:type="simple">08195762-0B78-5214-8703-69C91C9BB479</object-id>
              <tp:taxon-name-part taxon-name-part-type="genus" reg="Similicloeon">Similicloeon</tp:taxon-name-part>
            </tp:taxon-name><tp:taxon-authority>Kluge &amp; Novikova, 1992</tp:taxon-authority></tp:nomenclature><tp:treatment-sec sec-type="diagnosis" id="SECID0E1TBG"><title>Diagnosis.</title><p>1) Gills I–VI with double lamellae, upper lamella much smaller than lower lamella; 2) legs elongated, claw elongated with two rows of small to minute denticles; 3) labial palp conical and truncated; 4) maxillary palp 2-segmented; 5) paracercus subequal in length to cerci; 6) lateral margin of abdominal segments VII to IX with strong spines; 6) cerci without spines on the outer lateral margin.</p></tp:treatment-sec><tp:treatment-sec sec-type="remarks" id="SECID0E6TBG"><title>Remarks.</title><p><italic><tp:taxon-name><tp:taxon-name-part taxon-name-part-type="genus" reg="Similicloeon">Similicloeon</tp:taxon-name-part></tp:taxon-name></italic> present intermediate characters between <italic><tp:taxon-name><tp:taxon-name-part taxon-name-part-type="genus" reg="Cloeon">Cloeon</tp:taxon-name-part></tp:taxon-name></italic> and <italic><tp:taxon-name><tp:taxon-name-part taxon-name-part-type="genus" reg="Procloeon">Procloeon</tp:taxon-name-part></tp:taxon-name></italic>; it may be confused with either of them. It was first considered as a subgenus of <italic><tp:taxon-name><tp:taxon-name-part taxon-name-part-type="genus" reg="Cloeon">Cloeon</tp:taxon-name-part></tp:taxon-name></italic> and was only recently raised to the generic level (<xref ref-type="bibr" rid="B44">Kluge and Novikova 1992</xref>; <xref ref-type="bibr" rid="B43">Kluge 2016</xref>). <italic><tp:taxon-name><tp:taxon-name-part taxon-name-part-type="genus" reg="Similicloeon">Similicloeon</tp:taxon-name-part><tp:taxon-name-part taxon-name-part-type="species" reg="simile">simile</tp:taxon-name-part></tp:taxon-name></italic> (Eaton, 1870) is the single species of the genus known from the Maghreb (Fig. <xref ref-type="fig" rid="F5">5E</xref>). No morphological differences or genetic distances were observed between Maghrebian and Central European populations (unpublished data). A restricted part of the reports of <italic><tp:taxon-name><tp:taxon-name-part taxon-name-part-type="genus" reg="Cloeon">Cloeon</tp:taxon-name-part></tp:taxon-name></italic> sp. may represent misidentification of <italic><tp:taxon-name><tp:taxon-name-part taxon-name-part-type="genus" reg="Similicloeon">S.</tp:taxon-name-part><tp:taxon-name-part taxon-name-part-type="species" reg="simile">simile</tp:taxon-name-part></tp:taxon-name></italic> (as in most previous keys, <italic><tp:taxon-name><tp:taxon-name-part taxon-name-part-type="genus" reg="Similicloeon">Similicloeon</tp:taxon-name-part></tp:taxon-name></italic> is not separated from <italic><tp:taxon-name><tp:taxon-name-part taxon-name-part-type="genus" reg="Cloeon">Cloeon</tp:taxon-name-part></tp:taxon-name></italic>). This species is rarely reported but seems rather widespread across the region (<xref ref-type="bibr" rid="B12">Boumaiza and Thomas 1995</xref>; <xref ref-type="bibr" rid="B41">Khadri et al. 2017</xref>; <xref ref-type="bibr" rid="B46">Mabrouki et al. 2017</xref>). This species is considered as highly euryhaline (<xref ref-type="bibr" rid="B12">Boumaiza and Thomas 1995</xref>). Based on the variety of colonized habitats, <xref ref-type="bibr" rid="B46">Mabrouki et al. (2017)</xref> suggested that the genus is probably not monospecific in Morocco; we have no evidence to confirm or refute this hypothesis.</p></tp:treatment-sec><tp:treatment-sec><!--Section generated to contain objects referenced in tp:taxon-treatment.--><fig id="F5" position="float" orientation="portrait"><object-id xmlns:xlink="http://www.w3.org/1999/xlink" content-type="doi" xlink:type="simple">10.3897/zookeys.1139.94586.figure5</object-id><object-id xmlns:xlink="http://www.w3.org/1999/xlink" content-type="arpha" xlink:type="simple">2F466E55-1414-5DD1-A7A6-7C49FFFB7080</object-id><label>Figure 5.</label><caption><p><tp:taxon-name><tp:taxon-name-part taxon-name-part-type="family">Baetidae</tp:taxon-name-part></tp:taxon-name>: larvae in toto in dorsal view <bold>A</bold><italic><tp:taxon-name><tp:taxon-name-part taxon-name-part-type="genus" reg="Nigrobaetis">Nigrobaetis</tp:taxon-name-part><tp:taxon-name-part taxon-name-part-type="species" reg="numidicus">numidicus</tp:taxon-name-part></tp:taxon-name></italic><bold>B</bold><italic><tp:taxon-name><tp:taxon-name-part taxon-name-part-type="genus" reg="Nigrobaetis">Nigrobaetis</tp:taxon-name-part><tp:taxon-name-part taxon-name-part-type="species" reg="rhithralis">rhithralis</tp:taxon-name-part></tp:taxon-name></italic><bold>C</bold><italic><tp:taxon-name><tp:taxon-name-part taxon-name-part-type="genus" reg="Procloeon">Procloeon</tp:taxon-name-part><tp:taxon-name-part taxon-name-part-type="species" reg="stagnicola">stagnicola</tp:taxon-name-part></tp:taxon-name></italic><bold>D</bold><tp:taxon-name><tp:taxon-name-part taxon-name-part-type="genus" reg="Procloeon">Procloeon</tp:taxon-name-part><tp:taxon-name-part taxon-name-part-type="uncertainty-rank">cf.</tp:taxon-name-part><tp:taxon-name-part taxon-name-part-type="species" reg="pennulatum">pennulatum</tp:taxon-name-part></tp:taxon-name><bold>E</bold><italic><tp:taxon-name><tp:taxon-name-part taxon-name-part-type="genus" reg="Similicloeon">Similicloeon</tp:taxon-name-part><tp:taxon-name-part taxon-name-part-type="species" reg="simile">simile</tp:taxon-name-part></tp:taxon-name></italic>.</p></caption><graphic xmlns:xlink="http://www.w3.org/1999/xlink" xlink:href="zookeys-1139-137_article-94586__-g005.jpg" position="float" orientation="portrait" xlink:type="simple" id="oo_795196.jpg"><uri content-type="original_file" xlink:type="simple">https://binary.pensoft.net/fig/795196</uri></graphic></fig></tp:treatment-sec><ref-list><ref id="B44"><mixed-citation xmlns:xlink="http://www.w3.org/1999/xlink" xlink:type="simple"><person-group><name name-style="western"><surname>Kluge</surname><given-names>N</given-names></name><name name-style="western"><surname>Novikova</surname><given-names>EA</given-names></name></person-group> (<year>1992</year>) <article-title>Revision of Palearctic genera and subgenera of Mayflies in the subfamily <tp:taxon-name><tp:taxon-name-part taxon-name-part-type="subfamily">Cloeoninae</tp:taxon-name-part></tp:taxon-name> (<tp:taxon-name><tp:taxon-name-part taxon-name-part-type="order">Ephemeroptera</tp:taxon-name-part></tp:taxon-name>, <tp:taxon-name><tp:taxon-name-part taxon-name-part-type="family">Baetidae</tp:taxon-name-part></tp:taxon-name>) with description of new species from the USSR.</article-title><source>Entomological Review</source><volume>71</volume>(<issue>9</issue>): <fpage>29</fpage>–<lpage>54</lpage>.</mixed-citation></ref><ref id="B43"><mixed-citation xmlns:xlink="http://www.w3.org/1999/xlink" xlink:type="simple"><person-group><name name-style="western"><surname>Kluge</surname><given-names>N</given-names></name></person-group> (<year>2016</year>) <article-title>A new subgenus <tp:taxon-name><tp:taxon-name-part taxon-name-part-type="genus"/><tp:taxon-name-part taxon-name-part-type="subgenus">Oculogaster</tp:taxon-name-part></tp:taxon-name> subgen. n. for viviparous representatives of <italic><tp:taxon-name><tp:taxon-name-part taxon-name-part-type="genus">Procloeon</tp:taxon-name-part></tp:taxon-name></italic> s.l., with discussion about status of the generic name <italic><tp:taxon-name><tp:taxon-name-part taxon-name-part-type="genus">Austrocloeon</tp:taxon-name-part></tp:taxon-name></italic> Barnard, 1932 and the species name <italic><tp:taxon-name><tp:taxon-name-part taxon-name-part-type="genus"/><tp:taxon-name-part taxon-name-part-type="species">africanum</tp:taxon-name-part></tp:taxon-name></italic> Esben-Petersen, 1913 <italic><tp:taxon-name><tp:taxon-name-part taxon-name-part-type="genus">Cloeon</tp:taxon-name-part></tp:taxon-name></italic> (<tp:taxon-name><tp:taxon-name-part taxon-name-part-type="order">Ephemeroptera</tp:taxon-name-part></tp:taxon-name>, <tp:taxon-name><tp:taxon-name-part taxon-name-part-type="family">Baetidae</tp:taxon-name-part></tp:taxon-name>).</article-title><source>Zootaxa</source><volume>4107</volume>(<issue>4</issue>): <fpage>491</fpage>–<lpage>516</lpage>. <ext-link xlink:type="simple" ext-link-type="doi" xlink:href="10.11646/zootaxa.4107.4.2">https://doi.org/10.11646/zootaxa.4107.4.2</ext-link></mixed-citation></ref><ref id="B12"><mixed-citation xmlns:xlink="http://www.w3.org/1999/xlink" xlink:type="simple"><person-group><name name-style="western"><surname>Boumaiza</surname><given-names>M</given-names></name><name name-style="western"><surname>Thomas</surname><given-names>A</given-names></name></person-group> (<year>1995</year>) <article-title>Distribution and ecological limits of <tp:taxon-name><tp:taxon-name-part taxon-name-part-type="family">Baetidae</tp:taxon-name-part></tp:taxon-name> vs the other mayfly families in Tunisia: A first evaluation (<tp:taxon-name><tp:taxon-name-part taxon-name-part-type="class">Insecta</tp:taxon-name-part></tp:taxon-name>, <tp:taxon-name><tp:taxon-name-part taxon-name-part-type="order">Ephemeroptera</tp:taxon-name-part></tp:taxon-name>).</article-title><source>Bulletin de la Société d`Histoire Naturelle de Toulouse</source><volume>131</volume>: <fpage>27</fpage>–<lpage>33</lpage>.</mixed-citation></ref><ref id="B41"><mixed-citation xmlns:xlink="http://www.w3.org/1999/xlink" xlink:type="simple"><person-group><name name-style="western"><surname>Khadri</surname><given-names>O</given-names></name><name name-style="western"><surname>Alami</surname><given-names>M</given-names></name><name name-style="western"><surname>El Bazi</surname><given-names>R</given-names></name><name name-style="western"><surname>Slimani</surname><given-names>M</given-names></name></person-group> (<year>2017</year>) <article-title><tp:taxon-name><tp:taxon-name-part taxon-name-part-type="order">Ephemeroptera</tp:taxon-name-part></tp:taxon-name>’s diversity and ecology in streams of the ultramafic massif of Beni Bousera and in the adjacent non-ultramafic sites (NW, Morocco).</article-title><source>Journal of Materials &amp; Environmental Sciences</source><volume>8</volume>: <fpage>3508</fpage>–<lpage>3523</lpage>.</mixed-citation></ref><ref id="B46"><mixed-citation xmlns:xlink="http://www.w3.org/1999/xlink" xlink:type="simple"><person-group><name name-style="western"><surname>Mabrouki</surname><given-names>Y</given-names></name><name name-style="western"><surname>Taybi</surname><given-names>AF</given-names></name><name name-style="western"><surname>El Alami</surname><given-names>M</given-names></name><name name-style="western"><surname>Berrahou</surname><given-names>A</given-names></name></person-group> (<year>2017</year>) <article-title>New and interesting data on distribution and ecology of mayflies from Eastern Morocco (<tp:taxon-name><tp:taxon-name-part taxon-name-part-type="order">Ephemeroptera</tp:taxon-name-part></tp:taxon-name>).</article-title><source>Journal of Materials and Environmental Sciences and Engineering</source><volume>8</volume>(<issue>8</issue>): <fpage>2839</fpage>–<lpage>2859</lpage>.</mixed-citation></ref></ref-list></tp:taxon-treatment>
